# Supplementary material for: Chemical Diversity of Locked Nucleic Acid-Modified Antisense Oligonucleotides Allows Optimization of Pharmaceutical Properties
Source: Mol Ther Nucleic Acids. 2019 Dec 18;19:706–17. doi: 10.1016/j.omtn.2019.12.011 (PMC6965521; doi:10.1016/j.omtn.2019.12.011)
Supplement: Table S1. Measurement Data and Sequence Properties for All Gapmers Evaluated — . [file mmc2.xls]

## Sheet: data
gapmer	Dot color	cas_1	cas_2	cas_3	cas_avg	kd_0_trA	kd_0_trB	kd_0_avg	kd_1_trA	kd_1_trB	kd_1_avg	kd_2_trA	kd_2_trB	kd_2_avg	kd_3_trA	kd_3_trB	kd_3_avg	kd_avg	tm_up	tm_down	tm_dt	tm_avg	sequence	lnadna	gapmer.length	target.region	region	number.lna	number.dna	gap	length.gap	flank5	flank3	flank5.1	gap.1	flank3.1	gap.aaa	gap.taa	gap.caa	gap.gaa	gap.ata	gap.tta	gap.cta	gap.gta	gap.aca	gap.tca	gap.cca	gap.gca	gap.aga
P1	NA	258.216	286.053	311.876	285.382	32.8059	31.7105	32.2582	23.5824	24.1884	23.8754	24.2079	24.9924	24.6052	20.3036	22.2158	21.2647	25.5009	NA	NA	NA	NA	GCaagcatcctGT	LLDDDDDDDDDLL	13	NA	NA	NA	NA	NA	NA	NA	NA	NA	NA	NA	NA	NA	NA	NA	NA	NA	NA	NA	NA	NA	NA	NA	NA
P2	NA	156.481	185.581	214.403	185.489	26.5497	26.6162	26.583	28.3696	28.71	28.5498	26.2444	27.3109	26.7777	26.2264	27.1188	26.6726	27.1458	NA	NA	NA	NA	GTTactgccttcTTAc	LLLDDDDDDDDDLLLD	16	NA	NA	NA	NA	NA	NA	NA	NA	NA	NA	NA	NA	NA	NA	NA	NA	NA	NA	NA	NA	NA	NA	NA	NA
C1	NA	111.336	110.468	118.464	113.423	79.0612	75.1329	77.107	78.8977	85.194	82.0508	74.9108	78.3924	76.6416	75.4323	78.3886	76.9054	78.1762	NA	NA	NA	NA	TTGaataagtggaTGT	LLLDDDDDDDDDDLLL	16	NA	NA	NA	NA	NA	NA	NA	NA	NA	NA	NA	NA	NA	NA	NA	NA	NA	NA	NA	NA	NA	NA	NA	NA
C2	NA	142.326	170.512	177.278	163.372	74.6545	79.6177	77.1411	73.7684	78.2601	76.0143	77.8483	81.1793	79.5188	79.1475	80.156	79.6567	78.0827	NA	NA	NA	NA	CcAAAtcttataataACtAC	LDLLLDDDDDDDDDDLLDLL	20	NA	NA	NA	NA	NA	NA	NA	NA	NA	NA	NA	NA	NA	NA	NA	NA	NA	NA	NA	NA	NA	NA	NA	NA
A1	Black	359.231	374.647	313.021	348.966	74.4312	95.4508	84.941	89.662	90.4764	90.0692	92.9753	96.2237	94.5995	77.3457	89.6067	83.4762	88.2715	81.4	79.56	1.84	80.48	TGGCaagcatccTGTA	LLLLDDDDDDDDLLLL	16	tacaggatgcttgcca	A.16	8	8	DDDDDDDD	8	LLLL	LLLL	TGGC	aagcatcc	TGTA	0	0	0	0	0	0	0	0	0	0	0	1	0
A2	Black	476.849	427.481	430.038	444.789	78.2122	91.8604	85.0363	84.6	87	85.8	76.9	75.9	76.4	79.4	78.8	79.1	81.5841	87.12	85.72	1.4	86.42	TGGCAagcatcCTGTA	LLLLLDDDDDDLLLLL	16	tacaggatgcttgcca	A.16	10	6	DDDDDD	6	LLLLL	LLLLL	TGGCA	agcatc	CTGTA	0	0	0	0	0	0	0	0	0	0	0	1	0
A3	Black	464.543	401.623	376.448	414.205	67.9679	63.0189	65.4934	63.9	79.7	71.8	89.1	78.4	83.8	86.5	89.2	87.9	77.2484	83.22	80.67	2.55	81.945	TGGCaagcatcCTGTA	LLLLDDDDDDDLLLLL	16	tacaggatgcttgcca	A.16	9	7	DDDDDDD	7	LLLL	LLLLL	TGGC	aagcatc	CTGTA	0	0	0	0	0	0	0	0	0	0	0	1	0
A4	Black	566.044	534.313	508.631	536.329	124.847	76.6277	100.737	76	75.4	75.7	77.8	76	76.9	77.9	80.7	79.3	83.1593	85.37	82.52	2.85	83.945	TGGcAagcatcCTGTA	LLLDLDDDDDDLLLLL	16	tacaggatgcttgcca	A.16	9	7	DDDDDD	6	LLLDL	LLLLL	TGGcA	agcatc	CTGTA	0	0	0	0	0	0	0	0	0	0	0	1	0
A5	Black	579.622	477.705	370.495	475.941	77.6284	93.1949	85.4117	71.1	67.6	69.3	74.5	70.8	72.6	76.8	67.8	72.3	74.9029	79.52	77.47	2.05	78.495	TGGcaagcatcCTGTA	LLLDDDDDDDDLLLLL	16	tacaggatgcttgcca	A.16	8	8	DDDDDDDD	8	LLL	LLLLL	TGG	caagcatc	CTGTA	0	0	1	0	0	0	0	0	0	0	0	1	0
A6	Black	562.724	439.751	429.678	477.384	68.6887	72.5428	70.6157	69.5	73.6	71.6	75.9	79.6	77.7	74.4	72.9	73.7	73.4039	87.02	84.87	2.15	85.945	TGgCAagcatcCTGTA	LLDLLDDDDDDLLLLL	16	tacaggatgcttgcca	A.16	9	7	DDDDDD	6	LLDLL	LLLLL	TGgCA	agcatc	CTGTA	0	0	0	0	0	0	0	0	0	0	0	1	0
A7	Black	491.184	414.528	376.004	427.239	66.8447	83.1154	74.98	69.1	73.9	71.5	67.3	73.7	70.5	70.1	85.7	77.9	73.72	83.12	81.72	1.4	82.42	TGgCaagcatcCTGTA	LLDLDDDDDDDLLLLL	16	tacaggatgcttgcca	A.16	8	8	DDDDDDD	7	LLDL	LLLLL	TGgC	aagcatc	CTGTA	0	0	0	0	0	0	0	0	0	0	0	1	0
A8	Black	467.964	448.938	380.365	432.422	61.3552	67.89	64.6226	65.6	66.5	66	75	68.7	71.9	62.1	70.5	66.3	67.2056	82.22	80.67	1.55	81.445	TGgcAagcatcCTGTA	LLDDLDDDDDDLLLLL	16	tacaggatgcttgcca	A.16	8	8	DDDDDD	6	LLDDL	LLLLL	TGgcA	agcatc	CTGTA	0	0	0	0	0	0	0	0	0	0	0	1	0
A9	Black	453.433	339.669	310.236	367.779	75.2804	78.1025	76.6915	60.4	60.8	60.6	59	48.3	53.7	54.2	55.4	54.8	61.4479	76.37	75.52	0.85	75.945	TGgcaagcatcCTGTA	LLDDDDDDDDDLLLLL	16	tacaggatgcttgcca	A.16	7	9	DDDDDDDDD	9	LL	LLLLL	TG	gcaagcatc	CTGTA	0	0	1	0	0	0	0	0	0	0	0	2	0
A10	Black	544.56	485.801	414.679	481.68	80.1211	76.3304	78.2258	84.7	85.4	85.1	88.6	97	92.8	84.6	76.3	80.4	84.1314	85.52	84.47	1.05	84.995	TgGCAagcatcCTGTA	LDLLLDDDDDDLLLLL	16	tacaggatgcttgcca	A.16	9	7	DDDDDD	6	LDLLL	LLLLL	TgGCA	agcatc	CTGTA	0	0	0	0	0	0	0	0	0	0	0	1	0
A11	Black	447.386	407.572	390.989	415.315	107.518	75.9474	91.7328	78	81.6	79.8	75.3	74.6	74.9	68.6	63.8	66.2	78.1582	81.02	79.82	1.2	80.42	TgGCaagcatcCTGTA	LDLLDDDDDDDLLLLL	16	tacaggatgcttgcca	A.16	8	8	DDDDDDD	7	LDLL	LLLLL	TgGC	aagcatc	CTGTA	0	0	0	0	0	0	0	0	0	0	0	1	0
A12	Black	284.027	382.454	360.538	342.34	65.7388	76.6433	71.191	70.6	74.2	72.4	69	61.5	65.2	61.2	67.4	64.3	68.2728	82.12	80.77	1.35	81.445	TgGcAagcatcCTGTA	LDLDLDDDDDDLLLLL	16	tacaggatgcttgcca	A.16	8	8	DDDDDD	6	LDLDL	LLLLL	TgGcA	agcatc	CTGTA	0	0	0	0	0	0	0	0	0	0	0	1	0
A13	Black	427.568	465.121	358.499	417.063	72.9089	76.7537	74.8313	57.7	62.5	60.1	63.1	59.7	61.4	53.5	53.4	53.5	62.4578	76.92	74.02	2.9	75.47	TgGcaagcatcCTGTA	LDLDDDDDDDDLLLLL	16	tacaggatgcttgcca	A.16	7	9	DDDDDDDD	8	LDL	LLLLL	TgG	caagcatc	CTGTA	0	0	1	0	0	0	0	0	0	0	0	1	0
A14	Black	362.086	389.908	345.976	365.99	57.2367	69.0204	63.1285	57.8	57.4	57.6	57.8	73.7	65.8	58.8	57.6	58.2	61.1821	82.02	78.82	3.2	80.42	TggCAagcatcCTGTA	LDDLLDDDDDDLLLLL	16	tacaggatgcttgcca	A.16	8	8	DDDDDD	6	LDDLL	LLLLL	TggCA	agcatc	CTGTA	0	0	0	0	0	0	0	0	0	0	0	1	0
A15	Black	377.207	460.874	408.851	415.644	68.659	70.1929	69.4259	51.1	57.5	54.3	68.3	57.9	63.1	52.4	49.9	51.2	59.5065	78.07	74.72	3.35	76.395	TggCaagcatcCTGTA	LDDLDDDDDDDLLLLL	16	tacaggatgcttgcca	A.16	7	9	DDDDDDD	7	LDDL	LLLLL	TggC	aagcatc	CTGTA	0	0	0	0	0	0	0	0	0	0	0	1	0
A16	Black	364.408	416.156	408.555	396.373	55.1889	52.8455	54.0172	48.5	53.8	51.2	51	48.3	49.6	45.3	46	45.6	50.1043	76.22	74.62	1.6	75.42	TggcAagcatcCTGTA	LDDDLDDDDDDLLLLL	16	tacaggatgcttgcca	A.16	7	9	DDDDDD	6	LDDDL	LLLLL	TggcA	agcatc	CTGTA	0	0	0	0	0	0	0	0	0	0	0	1	0
A17	Black	503.945	495.102	442.046	480.365	58.1806	54.8796	56.5301	46	48.6	47.3	40.8	47.6	44.2	32.5	38.4	35.4	45.8575	71.47	70.49	0.98	70.98	TggcaagcatcCTGTA	LDDDDDDDDDDLLLLL	16	tacaggatgcttgcca	A.16	6	10	DDDDDDDDDD	10	L	LLLLL	T	ggcaagcatc	CTGTA	0	0	1	0	0	0	0	0	0	0	0	2	0
A18	Black	372.774	379.483	346.136	366.131	64.3877	88.2058	76.2968	85.3	94.4	89.9	80.7	76.7	78.7	75.8	104.7	90.2	83.7742	82.57	81.42	1.15	81.995	TGGCAagcatcCTGtA	LLLLLDDDDDDLLLDL	16	tacaggatgcttgcca	A.16	9	7	DDDDDD	6	LLLLL	LLLDL	TGGCA	agcatc	CTGtA	0	0	0	0	0	0	0	0	0	0	0	1	0
A19	Black	641.36	568.715	514.723	574.933	64.8166	80.0878	72.4522	75.8	75.2	75.5	76.6	78.9	77.8	73	84.8	78.9	76.163	80.52	77.37	3.15	78.945	TGGCaagcatcCTGtA	LLLLDDDDDDDLLLDL	16	tacaggatgcttgcca	A.16	8	8	DDDDDDD	7	LLLL	LLLDL	TGGC	aagcatc	CTGtA	0	0	0	0	0	0	0	0	0	0	0	1	0
A20	Black	407.178	413.252	419.785	413.405	70.1451	73.5184	71.8318	75	71.2	73.1	76.7	53.7	65.2	70.1	64.2	67.2	69.3329	82.02	78.82	3.2	80.42	TGGcAagcatcCTGtA	LLLDLDDDDDDLLLDL	16	tacaggatgcttgcca	A.16	8	8	DDDDDD	6	LLLDL	LLLDL	TGGcA	agcatc	CTGtA	0	0	0	0	0	0	0	0	0	0	0	1	0
A21	Black	468.71	458.656	420.903	449.423	86.4456	67.1399	76.7927	82.6	74.7	78.7	56.9	66.7	61.8	79	70.1	74.5	72.9482	76.07	74.72	1.35	75.395	TGGcaagcatcCTGtA	LLLDDDDDDDDLLLDL	16	tacaggatgcttgcca	A.16	7	9	DDDDDDDD	8	LLL	LLLDL	TGG	caagcatc	CTGtA	0	0	1	0	0	0	0	0	0	0	0	1	0
A22	Black	537.95	436.75	446.375	473.692	75.3841	71.934	73.6591	70.1	69.1	69.6	69.6	69	69.3	71.1	75.1	73.1	71.4148	83.22	80.62	2.6	81.92	TGgCAagcatcCTGtA	LLDLLDDDDDDLLLDL	16	tacaggatgcttgcca	A.16	8	8	DDDDDD	6	LLDLL	LLLDL	TGgCA	agcatc	CTGtA	0	0	0	0	0	0	0	0	0	0	0	1	0
A23	Black	458.315	419.872	379.864	419.35	71.2366	75.9104	73.5735	68.1	68.6	68.3	54.3	60.4	57.4	68.5	66.7	67.6	66.7184	79.47	78.49	0.98	78.98	TGgCaagcatcCTGtA	LLDLDDDDDDDLLLDL	16	tacaggatgcttgcca	A.16	7	9	DDDDDDD	7	LLDL	LLLDL	TGgC	aagcatc	CTGtA	0	0	0	0	0	0	0	0	0	0	0	1	0
A24	Black	414.249	364.546	412.144	396.98	71.4184	60.6754	66.0469	67.7	70.4	69.1	65.8	61.3	63.5	67.5	62.1	64.8	65.8617	78.57	77.42	1.15	77.995	TGgcAagcatcCTGtA	LLDDLDDDDDDLLLDL	16	tacaggatgcttgcca	A.16	7	9	DDDDDD	6	LLDDL	LLLDL	TGgcA	agcatc	CTGtA	0	0	0	0	0	0	0	0	0	0	0	1	0
A25	Black	414.951	325.649	314.259	351.62	64.6448	67.6881	66.1664	60.8	78.4	69.6	52.4	53.8	53.1	53.7	55.3	54.5	60.8416	73.02	71.97	1.05	72.495	TGgcaagcatcCTGtA	LLDDDDDDDDDLLLDL	16	tacaggatgcttgcca	A.16	6	10	DDDDDDDDD	9	LL	LLLDL	TG	gcaagcatc	CTGtA	0	0	1	0	0	0	0	0	0	0	0	2	0
A26	Black	578.988	432.444	458.603	490.011	100.915	114.227	107.571	100.8	87	93.9	89.5	91.7	90.6	74.5	82.2	78.3	92.5928	82.02	80.92	1.1	81.47	TgGCAagcatcCTGtA	LDLLLDDDDDDLLLDL	16	tacaggatgcttgcca	A.16	8	8	DDDDDD	6	LDLLL	LLLDL	TgGCA	agcatc	CTGtA	0	0	0	0	0	0	0	0	0	0	0	1	0
A27	Black	484.09	381.27	448.172	437.844	72.7094	85.9022	79.3058	67.3	72.4	69.8	79.1	73.4	76.3	73	68.3	70.7	74.0264	79.07	76.77	2.3	77.92	TgGCaagcatcCTGtA	LDLLDDDDDDDLLLDL	16	tacaggatgcttgcca	A.16	7	9	DDDDDDD	7	LDLL	LLLDL	TgGC	aagcatc	CTGtA	0	0	0	0	0	0	0	0	0	0	0	1	0
A28	Black	243.527	249.624	290.236	261.129	54.0855	73.5102	63.7978	65.1	61.6	63.3	68.4	78.4	73.4	62.9	70.4	66.6	66.7745	80.27	77.62	2.65	78.945	TgGcAagcatcCTGtA	LDLDLDDDDDDLLLDL	16	tacaggatgcttgcca	A.16	7	9	DDDDDD	6	LDLDL	LLLDL	TgGcA	agcatc	CTGtA	0	0	0	0	0	0	0	0	0	0	0	1	0
A29	Black	232.086	241.027	288.977	254.03	86.8823	90.3841	88.6332	66.5	66	66.2	72.6	78.7	75.6	53	62.9	58	72.1083	73.47	71.51	1.96	72.49	TgGcaagcatcCTGtA	LDLDDDDDDDDLLLDL	16	tacaggatgcttgcca	A.16	6	10	DDDDDDDD	8	LDL	LLLDL	TgG	caagcatc	CTGtA	0	0	1	0	0	0	0	0	0	0	0	1	0
A30	Black	346.734	409.568	490.389	415.564	64.5396	70.6264	67.583	55.2	51.3	53.2	51	55.7	53.4	52.6	51	51.8	56.4957	79.59	77.37	2.22	78.48	TggCAagcatcCTGtA	LDDLLDDDDDDLLLDL	16	tacaggatgcttgcca	A.16	7	9	DDDDDD	6	LDDLL	LLLDL	TggCA	agcatc	CTGtA	0	0	0	0	0	0	0	0	0	0	0	1	0
A31	Black	365.361	428.535	388.839	394.245	64.6947	74.0015	69.3481	53.2	54.8	54	59.4	55.7	57.6	53	59.6	56.3	59.312	76.02	73.9	2.12	74.96	TggCaagcatcCTGtA	LDDLDDDDDDDLLLDL	16	tacaggatgcttgcca	A.16	6	10	DDDDDDD	7	LDDL	LLLDL	TggC	aagcatc	CTGtA	0	0	0	0	0	0	0	0	0	0	0	1	0
A32	Black	212.91	227.227	231.282	223.806	60.6991	61.7286	61.2138	45.8	48	46.9	47.5	41	44.2	43.1	47.7	45.4	49.4285	74.12	71.77	2.35	72.945	TggcAagcatcCTGtA	LDDDLDDDDDDLLLDL	16	tacaggatgcttgcca	A.16	6	10	DDDDDD	6	LDDDL	LLLDL	TggcA	agcatc	CTGtA	0	0	0	0	0	0	0	0	0	0	0	1	0
A33	Black	363.866	378.221	402.384	381.491	62.4758	72.0554	67.2656	53.3	51.4	52.3	49.3	46.6	47.9	44.4	40.6	42.5	52.4914	70.32	67.57	2.75	68.945	TggcaagcatcCTGtA	LDDDDDDDDDDLLLDL	16	tacaggatgcttgcca	A.16	5	11	DDDDDDDDDD	10	L	LLLDL	T	ggcaagcatc	CTGtA	0	0	1	0	0	0	0	0	0	0	0	2	0
A34	Black	369.646	392.219	337.784	366.55	86.2836	85.5641	85.9239	94	92.3	93.1	79	77.4	78.2	88.5	86.5	87.5	86.181	85.52	83.52	2	84.52	TGGCAagcatcCTgTA	LLLLLDDDDDDLLDLL	16	tacaggatgcttgcca	A.16	9	7	DDDDDD	6	LLLLL	LLDLL	TGGCA	agcatc	CTgTA	0	0	0	0	0	0	0	0	0	0	0	1	0
A35	Black	619.598	565.748	532.02	572.455	60.1296	77.1339	68.6317	85.9	89.5	87.7	67.3	76.8	72.1	63.6	75.5	69.6	74.5079	83.62	79.32	4.3	81.47	TGGCaagcatcCTgTA	LLLLDDDDDDDLLDLL	16	tacaggatgcttgcca	A.16	8	8	DDDDDDD	7	LLLL	LLDLL	TGGC	aagcatc	CTgTA	0	0	0	0	0	0	0	0	0	0	0	1	0
A36	Black	449.107	484.816	438.963	457.629	68.7467	80.2923	74.5195	76.3	74.4	75.4	71.6	60.2	65.9	74.2	72.1	73.2	72.2549	83.62	81.37	2.25	82.495	TGGcAagcatcCTgTA	LLLDLDDDDDDLLDLL	16	tacaggatgcttgcca	A.16	8	8	DDDDDD	6	LLLDL	LLDLL	TGGcA	agcatc	CTgTA	0	0	0	0	0	0	0	0	0	0	0	1	0
A37	Black	397.362	428.615	414.903	413.627	69.888	55.516	62.702	66	74	70	52.9	51.5	52.2	63.6	68.9	66.3	62.8005	79.02	76.9	2.12	77.96	TGGcaagcatcCTgTA	LLLDDDDDDDDLLDLL	16	tacaggatgcttgcca	A.16	7	9	DDDDDDDD	8	LLL	LLDLL	TGG	caagcatc	CTgTA	0	0	1	0	0	0	0	0	0	0	0	1	0
A38	Black	477.865	527.386	472.277	492.51	70.6585	75.2378	72.9482	65.8	69.4	67.6	66.9	65.3	66.1	72.5	76.7	74.6	70.312	86.12	82.77	3.35	84.445	TGgCAagcatcCTgTA	LLDLLDDDDDDLLDLL	16	tacaggatgcttgcca	A.16	8	8	DDDDDD	6	LLDLL	LLDLL	TGgCA	agcatc	CTgTA	0	0	0	0	0	0	0	0	0	0	0	1	0
A39	Black	439.187	456.787	334.639	410.204	73.6471	88.0118	80.8295	66.1	73.8	69.9	65.8	63.3	64.5	69.4	72.1	70.7	71.4824	81.32	79.57	1.75	80.445	TGgCaagcatcCTgTA	LLDLDDDDDDDLLDLL	16	tacaggatgcttgcca	A.16	7	9	DDDDDDD	7	LLDL	LLDLL	TGgC	aagcatc	CTgTA	0	0	0	0	0	0	0	0	0	0	0	1	0
A40	Black	453.277	447.954	437.559	446.263	62.7002	57.2111	59.9556	75.4	72.9	74.1	61.2	59.4	60.3	74.1	78.7	76.4	67.6889	80.27	78.62	1.65	79.445	TGgcAagcatcCTgTA	LLDDLDDDDDDLLDLL	16	tacaggatgcttgcca	A.16	7	9	DDDDDD	6	LLDDL	LLDLL	TGgcA	agcatc	CTgTA	0	0	0	0	0	0	0	0	0	0	0	1	0
A41	Black	500.725	349.197	353.506	401.143	60.3153	66.5274	63.4213	63.3	66.2	64.7	50.6	56.3	53.4	60	58	59	60.1303	78.52	75.52	3	77.02	TGgcaagcatcCTgTA	LLDDDDDDDDDLLDLL	16	tacaggatgcttgcca	A.16	6	10	DDDDDDDDD	9	LL	LLDLL	TG	gcaagcatc	CTgTA	0	0	1	0	0	0	0	0	0	0	0	2	0
A42	Black	508.457	388.63	412.618	436.568	121.14	95.6546	108.397	84.1	90.3	87.2	85.5	82	83.8	83.6	75.9	79.7	89.7743	84.02	80.87	3.15	82.445	TgGCAagcatcCTgTA	LDLLLDDDDDDLLDLL	16	tacaggatgcttgcca	A.16	8	8	DDDDDD	6	LDLLL	LLDLL	TgGCA	agcatc	CTgTA	0	0	0	0	0	0	0	0	0	0	0	1	0
A43	Black	407.839	341.075	393.274	380.729	75.8823	88.0624	81.9724	64.4	74.7	69.6	57.3	75	66.2	70.8	66.9	68.9	71.6681	80.17	78.72	1.45	79.445	TgGCaagcatcCTgTA	LDLLDDDDDDDLLDLL	16	tacaggatgcttgcca	A.16	7	9	DDDDDDD	7	LDLL	LLDLL	TgGC	aagcatc	CTgTA	0	0	0	0	0	0	0	0	0	0	0	1	0
A44	Black	236.442	244.479	307.849	262.923	66.5243	68.9423	67.7333	60.6	70	65.3	54.6	53.1	53.9	63.3	65.5	64.4	62.8333	81.27	78.57	2.7	79.92	TgGcAagcatcCTgTA	LDLDLDDDDDDLLDLL	16	tacaggatgcttgcca	A.16	7	9	DDDDDD	6	LDLDL	LLDLL	TgGcA	agcatc	CTgTA	0	0	0	0	0	0	0	0	0	0	0	1	0
A45	Black	191.304	220.774	268.098	226.726	61.8322	74.8234	68.3278	60.1	57.6	58.9	50.4	57	53.7	53.4	55.3	54.4	58.8319	76.44	73.42	3.02	74.93	TgGcaagcatcCTgTA	LDLDDDDDDDDLLDLL	16	tacaggatgcttgcca	A.16	6	10	DDDDDDDD	8	LDL	LLDLL	TgG	caagcatc	CTgTA	0	0	1	0	0	0	0	0	0	0	0	1	0
A46	Black	363.21	392.094	407.57	387.625	60.3526	64.5464	62.4495	51.5	56.1	53.8	52	46.8	49.4	51.9	60.8	56.3	55.4874	80.57	79.27	1.3	79.92	TggCAagcatcCTgTA	LDDLLDDDDDDLLDLL	16	tacaggatgcttgcca	A.16	7	9	DDDDDD	6	LDDLL	LLDLL	TggCA	agcatc	CTgTA	0	0	0	0	0	0	0	0	0	0	0	1	0
A47	Black	363.265	329.777	374.693	355.912	55.8774	58.773	57.3252	54.6	58.4	56.5	52.6	45.6	49.1	54.3	58.5	56.4	54.8313	77.12	74.87	2.25	75.995	TggCaagcatcCTgTA	LDDLDDDDDDDLLDLL	16	tacaggatgcttgcca	A.16	6	10	DDDDDDD	7	LDDL	LLDLL	TggC	aagcatc	CTgTA	0	0	0	0	0	0	0	0	0	0	0	1	0
A48	Black	279.746	271.951	304.08	285.259	56.9705	61.2219	59.0962	45.4	45.1	45.3	34.7	37.6	36.2	43.4	43.5	43.4	45.9991	76.22	73.72	2.5	74.97	TggcAagcatcCTgTA	LDDDLDDDDDDLLDLL	16	tacaggatgcttgcca	A.16	6	10	DDDDDD	6	LDDDL	LLDLL	TggcA	agcatc	CTgTA	0	0	0	0	0	0	0	0	0	0	0	1	0
A49	Black	494.374	448.243	388.232	443.616	55.3153	55.8129	55.5641	47.8	52.3	50.1	44.8	38.3	41.6	40	44.7	42.4	47.416	70.42	68.62	1.8	69.52	TggcaagcatcCTgTA	LDDDDDDDDDDLLDLL	16	tacaggatgcttgcca	A.16	5	11	DDDDDDDDDD	10	L	LLDLL	T	ggcaagcatc	CTgTA	0	0	1	0	0	0	0	0	0	0	0	2	0
A50	Black	325.451	348.126	359.455	344.344	65.5456	73.5944	69.57	69.5	75.6	72.6	65.3	61.7	63.5	79	78	78.5	71.0425	82.97	78.97	4	80.97	TGGCAagcatcCTgtA	LLLLLDDDDDDLLDDL	16	tacaggatgcttgcca	A.16	8	8	DDDDDD	6	LLLLL	LLDDL	TGGCA	agcatc	CTgtA	0	0	0	0	0	0	0	0	0	0	0	1	0
A51	Black	572.85	493.36	518.85	528.353	79.3483	86.0339	82.6911	71.2	72.8	72	68.6	73.8	71.2	67.9	77.4	72.7	74.6478	79.97	76.82	3.15	78.395	TGGCaagcatcCTgtA	LLLLDDDDDDDLLDDL	16	tacaggatgcttgcca	A.16	7	9	DDDDDDD	7	LLLL	LLDDL	TGGC	aagcatc	CTgtA	0	0	0	0	0	0	0	0	0	0	0	1	0
A52	Black	303.296	240.118	261.619	268.344	71.7425	87.8895	79.816	84.1	81.4	82.8	74.9	77.9	76.4	69.2	76.4	72.8	77.954	80.17	77.92	2.25	79.045	TGGcAagcatcCTgtA	LLLDLDDDDDDLLDDL	16	tacaggatgcttgcca	A.16	7	9	DDDDDD	6	LLLDL	LLDDL	TGGcA	agcatc	CTgtA	0	0	0	0	0	0	0	0	0	0	0	1	0
A53	Black	210.948	234.821	216.031	220.6	72.0449	91.6663	81.8556	69.2	61.6	65.4	56.8	81.1	69	60.3	74.5	67.4	70.9139	74.27	71.72	2.55	72.995	TGGcaagcatcCTgtA	LLLDDDDDDDDLLDDL	16	tacaggatgcttgcca	A.16	6	10	DDDDDDDD	8	LLL	LLDDL	TGG	caagcatc	CTgtA	0	0	1	0	0	0	0	0	0	0	0	1	0
A54	Black	414.338	332.139	316.907	354.462	63.2696	68.5386	65.9041	71.3	71.7	71.5	73.4	57.8	65.6	87.3	75.6	81.4	71.101	81.37	79.67	1.7	80.52	TGgCAagcatcCTgtA	LLDLLDDDDDDLLDDL	16	tacaggatgcttgcca	A.16	7	9	DDDDDD	6	LLDLL	LLDDL	TGgCA	agcatc	CTgtA	0	0	0	0	0	0	0	0	0	0	0	1	0
A55	Black	378.108	326.093	223.537	309.246	80.1639	103.264	91.7138	84.2	83.1	83.7	68.1	74	71.1	81.9	83.7	82.8	82.3285	78.57	76.57	2	77.57	TGgCaagcatcCTgtA	LLDLDDDDDDDLLDDL	16	tacaggatgcttgcca	A.16	6	10	DDDDDDD	7	LLDL	LLDDL	TGgC	aagcatc	CTgtA	0	0	0	0	0	0	0	0	0	0	0	1	0
A56	Black	382.122	378.613	392.803	384.513	81.3265	66.1131	73.7198	59.4	70.4	64.9	51.7	49.2	50.4	65.9	65	65.5	63.6299	76.62	74.37	2.25	75.495	TGgcAagcatcCTgtA	LLDDLDDDDDDLLDDL	16	tacaggatgcttgcca	A.16	6	10	DDDDDD	6	LLDDL	LLDDL	TGgcA	agcatc	CTgtA	0	0	0	0	0	0	0	0	0	0	0	1	0
A57	Black	500.844	381	384.611	422.152	60.2951	48.7989	54.547	41.6	46.9	44.3	34.9	37	35.9	42	43	42.5	44.3118	72.17	69.92	2.25	71.045	TGgcaagcatcCTgtA	LLDDDDDDDDDLLDDL	16	tacaggatgcttgcca	A.16	5	11	DDDDDDDDD	9	LL	LLDDL	TG	gcaagcatc	CTgtA	0	0	1	0	0	0	0	0	0	0	0	2	0
A58	Black	501.805	537.344	445.978	495.042	67.6695	59.8081	63.7388	59.4	63.2	61.3	58.5	66.9	62.7	72.1	75.5	73.8	65.3847	80.27	78.72	1.55	79.495	TgGCAagcatcCTgtA	LDLLLDDDDDDLLDDL	16	tacaggatgcttgcca	A.16	7	9	DDDDDD	6	LDLLL	LLDDL	TgGCA	agcatc	CTgtA	0	0	0	0	0	0	0	0	0	0	0	1	0
A59	Black	396.813	393.423	288.779	359.672	61.204	61.1403	61.1721	50.8	61	55.9	57	59	58	63	58.3	60.6	58.918	77.37	74.67	2.7	76.02	TgGCaagcatcCTgtA	LDLLDDDDDDDLLDDL	16	tacaggatgcttgcca	A.16	6	10	DDDDDDD	7	LDLL	LLDDL	TgGC	aagcatc	CTgtA	0	0	0	0	0	0	0	0	0	0	0	1	0
A60	Black	219.202	219.416	217.697	218.772	51.8848	59.9177	55.9012	62.1	60	61.1	64.5	52.1	58.3	72	57.1	64.6	59.9753	77.57	75.57	2	76.57	TgGcAagcatcCTgtA	LDLDLDDDDDDLLDDL	16	tacaggatgcttgcca	A.16	6	10	DDDDDD	6	LDLDL	LLDDL	TgGcA	agcatc	CTgtA	0	0	0	0	0	0	0	0	0	0	0	1	0
A61	Black	188.945	211.44	190.258	196.881	68.9725	63.0006	65.9865	62.8	74.4	68.6	53.1	46.8	50	74.6	64.2	69.4	63.4966	74.02	70.87	3.15	72.445	TgGcaagcatcCTgtA	LDLDDDDDDDDLLDDL	16	tacaggatgcttgcca	A.16	5	11	DDDDDDDD	8	LDL	LLDDL	TgG	caagcatc	CTgtA	0	0	1	0	0	0	0	0	0	0	0	1	0
A62	Black	444.547	363.103	357.51	388.387	54.4796	60.9314	57.7055	57.2	53.6	55.4	58.3	48.8	53.5	45.3	44.6	45	52.9014	77.07	74.97	2.1	76.02	TggCAagcatcCTgtA	LDDLLDDDDDDLLDDL	16	tacaggatgcttgcca	A.16	6	10	DDDDDD	6	LDDLL	LLDDL	TggCA	agcatc	CTgtA	0	0	0	0	0	0	0	0	0	0	0	1	0
A63	Black	288.665	284.403	367.928	313.665	51.5562	49.2933	50.4248	47.9	51	49.4	47.2	48.9	48.1	40.5	46	43.2	47.7812	73.12	70.77	2.35	71.945	TggCaagcatcCTgtA	LDDLDDDDDDDLLDDL	16	tacaggatgcttgcca	A.16	5	11	DDDDDDD	7	LDDL	LLDDL	TggC	aagcatc	CTgtA	0	0	0	0	0	0	0	0	0	0	0	1	0
A64	Black	235.529	243.069	257.942	245.513	44.4898	62.1332	53.3115	39.9	43.6	41.8	40.1	35.7	37.9	37.4	40.4	38.9	42.9779	72.22	69.7	2.52	70.96	TggcAagcatcCTgtA	LDDDLDDDDDDLLDDL	16	tacaggatgcttgcca	A.16	5	11	DDDDDD	6	LDDDL	LLDDL	TggcA	agcatc	CTgtA	0	0	0	0	0	0	0	0	0	0	0	1	0
A65	Black	296.997	356.914	383.433	345.781	54.1019	66.2665	60.1842	41.2	39.3	40.3	55.4	51.8	53.6	33.6	31.1	32.4	46.6211	67.42	64.57	2.85	65.995	TggcaagcatcCTgtA	LDDDDDDDDDDLLDDL	16	tacaggatgcttgcca	A.16	4	12	DDDDDDDDDD	10	L	LLDDL	T	ggcaagcatc	CTgtA	0	0	1	0	0	0	0	0	0	0	0	2	0
A66	Black	485.86	415.271	429.127	443.419	61.9866	74.1876	68.0871	78.1	88.5	83.3	83.7	88.5	86.1	77.4	88.1	82.8	80.0718	85.57	82.42	3.15	83.995	TGGCAagcatcCtGTA	LLLLLDDDDDDLDLLL	16	tacaggatgcttgcca	A.16	9	7	DDDDDD	6	LLLLL	LDLLL	TGGCA	agcatc	CtGTA	0	0	0	0	0	0	0	0	0	0	0	1	0
A67	Black	505.364	528.551	530.64	521.519	81.1234	79.1927	80.158	98.6	80.7	89.6	78.1	83.8	80.9	75.1	85.7	80.4	82.7645	83.52	80.37	3.15	81.945	TGGCaagcatcCtGTA	LLLLDDDDDDDLDLLL	16	tacaggatgcttgcca	A.16	8	8	DDDDDDD	7	LLLL	LDLLL	TGGC	aagcatc	CtGTA	0	0	0	0	0	0	0	0	0	0	0	1	0
A68	Black	470.709	428.087	384.06	427.619	83.0979	81.7955	82.4467	99.3	105.9	102.6	69.1	92.8	80.9	72	78.7	75.3	85.3117	83.07	80.97	2.1	82.02	TGGcAagcatcCtGTA	LLLDLDDDDDDLDLLL	16	tacaggatgcttgcca	A.16	8	8	DDDDDD	6	LLLDL	LDLLL	TGGcA	agcatc	CtGTA	0	0	0	0	0	0	0	0	0	0	0	1	0
A69	Black	500.992	440.786	489.426	477.068	62.9537	57.9466	60.4501	62.1	69.2	65.7	59.2	66.9	63	51.9	55.4	53.7	60.7125	77.02	75.92	1.1	76.47	TGGcaagcatcCtGTA	LLLDDDDDDDDLDLLL	16	tacaggatgcttgcca	A.16	7	9	DDDDDDDD	8	LLL	LDLLL	TGG	caagcatc	CtGTA	0	0	1	0	0	0	0	0	0	0	0	1	0
A70	Black	466.536	471.465	374.782	437.594	71.1569	80.6408	75.8989	73.4	78.4	75.9	52.4	57.2	54.8	61.2	68.8	65	67.8997	84.07	81.77	2.3	82.92	TGgCAagcatcCtGTA	LLDLLDDDDDDLDLLL	16	tacaggatgcttgcca	A.16	8	8	DDDDDD	6	LLDLL	LDLLL	TGgCA	agcatc	CtGTA	0	0	0	0	0	0	0	0	0	0	0	1	0
A71	Black	449.404	425.288	392.854	422.515	69.1422	63.4081	66.2751	78.7	81.9	80.3	51.3	55.5	53.4	73.6	71.5	72.5	68.1188	80.27	78.62	1.65	79.445	TGgCaagcatcCtGTA	LLDLDDDDDDDLDLLL	16	tacaggatgcttgcca	A.16	7	9	DDDDDDD	7	LLDL	LDLLL	TGgC	aagcatc	CtGTA	0	0	0	0	0	0	0	0	0	0	0	1	0
A72	Black	419.725	429.739	424.191	424.552	43.263	50.5747	46.9189	54.1	59.6	56.8	46.3	46.7	46.5	59.3	60.2	59.7	52.4797	79.47	77.51	1.96	78.49	TGgcAagcatcCtGTA	LLDDLDDDDDDLDLLL	16	tacaggatgcttgcca	A.16	7	9	DDDDDD	6	LLDDL	LDLLL	TGgcA	agcatc	CtGTA	0	0	0	0	0	0	0	0	0	0	0	1	0
A73	Black	449.537	326.33	330.552	368.806	59.8099	71.9539	65.8819	57.6	62.1	59.8	43.8	40.8	42.3	55.3	55.3	55.3	55.8205	74.59	72.37	2.22	73.48	TGgcaagcatcCtGTA	LLDDDDDDDDDLDLLL	16	tacaggatgcttgcca	A.16	6	10	DDDDDDDDD	9	LL	LDLLL	TG	gcaagcatc	CtGTA	0	0	1	0	0	0	0	0	0	0	0	2	0
A74	Black	589.446	435.178	402.424	475.682	83.411	100.502	91.9564	89	91.2	90.1	102.4	92.8	97.6	69.1	70.8	69.9	87.3891	83.62	81.37	2.25	82.495	TgGCAagcatcCtGTA	LDLLLDDDDDDLDLLL	16	tacaggatgcttgcca	A.16	8	8	DDDDDD	6	LDLLL	LDLLL	TgGCA	agcatc	CtGTA	0	0	0	0	0	0	0	0	0	0	0	1	0
A75	Black	442.845	425.138	438.171	435.385	65.5888	65.2929	65.4409	69	63.3	66.1	66.3	66.6	66.5	55.8	59.8	57.8	63.9602	80.02	76.87	3.15	78.445	TgGCaagcatcCtGTA	LDLLDDDDDDDLDLLL	16	tacaggatgcttgcca	A.16	7	9	DDDDDDD	7	LDLL	LDLLL	TgGC	aagcatc	CtGTA	0	0	0	0	0	0	0	0	0	0	0	1	0
A76	Black	300.718	293.036	334.577	309.444	67.1326	72.6143	69.8735	57.8	57.6	57.7	75.5	81.4	78.5	58.7	49.7	54.2	65.0684	80.17	77.72	2.45	78.945	TgGcAagcatcCtGTA	LDLDLDDDDDDLDLLL	16	tacaggatgcttgcca	A.16	7	9	DDDDDD	6	LDLDL	LDLLL	TgGcA	agcatc	CtGTA	0	0	0	0	0	0	0	0	0	0	0	1	0
A77	Black	158.747	208.983	218.472	195.401	62.9712	69.0223	65.9968	54.5	60.8	57.7	58.6	83	70.8	50.3	49.7	50	61.1242	75.27	72.57	2.7	73.92	TgGcaagcatcCtGTA	LDLDDDDDDDDLDLLL	16	tacaggatgcttgcca	A.16	6	10	DDDDDDDD	8	LDL	LDLLL	TgG	caagcatc	CtGTA	0	0	1	0	0	0	0	0	0	0	0	1	0
A78	Black	328.196	426.347	305.608	353.384	54.4921	60.1406	57.3164	45.4	47.7	46.5	56.7	46.4	51.5	42.4	41.7	42.1	49.3541	79.44	77.42	2.02	78.43	TggCAagcatcCtGTA	LDDLLDDDDDDLDLLL	16	tacaggatgcttgcca	A.16	7	9	DDDDDD	6	LDDLL	LDLLL	TggCA	agcatc	CtGTA	0	0	0	0	0	0	0	0	0	0	0	1	0
A79	Black	262.177	344.056	303.347	303.193	55.9032	72.5799	64.2416	49.5	54.6	52.1	59.7	52.7	56.2	49	56.6	52.8	56.3354	75.57	73.27	2.3	74.42	TggCaagcatcCtGTA	LDDLDDDDDDDLDLLL	16	tacaggatgcttgcca	A.16	6	10	DDDDDDD	7	LDDL	LDLLL	TggC	aagcatc	CtGTA	0	0	0	0	0	0	0	0	0	0	0	1	0
A80	Black	260.032	217.32	212.057	229.803	83.4421	72.7714	78.1067	55.8	58.3	57.1	58.5	60.2	59.4	46.5	45.6	46	60.1517	74.52	72.47	2.05	73.495	TggcAagcatcCtGTA	LDDDLDDDDDDLDLLL	16	tacaggatgcttgcca	A.16	6	10	DDDDDD	6	LDDDL	LDLLL	TggcA	agcatc	CtGTA	0	0	0	0	0	0	0	0	0	0	0	1	0
A81	Black	323.526	298.303	423.238	348.356	57.8934	72.899	65.3962	48.8	49	48.9	48.5	53	50.8	37.9	40.4	39.1	51.0491	68.77	67.37	1.4	68.07	TggcaagcatcCtGTA	LDDDDDDDDDDLDLLL	16	tacaggatgcttgcca	A.16	5	11	DDDDDDDDDD	10	L	LDLLL	T	ggcaagcatc	CtGTA	0	0	1	0	0	0	0	0	0	0	0	2	0
A82	Black	344.631	375.958	399.422	373.337	86.9057	95.8367	91.3712	81	86.4	83.7	76.7	71.2	74	66	78.8	72.4	80.3678	83.12	79.87	3.25	81.495	TGGCAagcatcCtGtA	LLLLLDDDDDDLDLDL	16	tacaggatgcttgcca	A.16	8	8	DDDDDD	6	LLLLL	LDLDL	TGGCA	agcatc	CtGtA	0	0	0	0	0	0	0	0	0	0	0	1	0
A83	Black	365.068	372.125	379.279	372.158	77.6604	93.7358	85.6981	71.7	82.2	76.9	88.1	76.5	82.3	73.4	81.6	77.5	80.5995	79.22	76.72	2.5	77.97	TGGCaagcatcCtGtA	LLLLDDDDDDDLDLDL	16	tacaggatgcttgcca	A.16	7	9	DDDDDDD	7	LLLL	LDLDL	TGGC	aagcatc	CtGtA	0	0	0	0	0	0	0	0	0	0	0	1	0
A84	Black	378.6	361.723	309.129	349.817	98.9926	80.6238	89.8082	67.2538	112.803	90.0286	77.3939	71.8365	74.6152	61.2605	80.2469	70.7537	81.3014	80.07	77.72	2.35	78.895	TGGcAagcatcCtGtA	LLLDLDDDDDDLDLDL	16	tacaggatgcttgcca	A.16	7	9	DDDDDD	6	LLLDL	LDLDL	TGGcA	agcatc	CtGtA	0	0	0	0	0	0	0	0	0	0	0	1	0
A85	Black	442.099	392.151	320.914	385.055	62.5281	64.3303	63.4292	62.8692	64.3897	63.6294	57.7584	71.1876	64.473	64.6472	63.7854	64.2163	63.937	75.22	71.62	3.6	73.42	TGGcaagcatcCtGtA	LLLDDDDDDDDLDLDL	16	tacaggatgcttgcca	A.16	6	10	DDDDDDDD	8	LLL	LDLDL	TGG	caagcatc	CtGtA	0	0	1	0	0	0	0	0	0	0	0	1	0
A86	Black	479.184	557.075	412.418	482.892	76.7022	70.4625	73.5823	60.5261	66.6877	63.6069	60.9182	56.5935	58.7559	68.0819	70.2181	69.15	66.2738	80.32	77.52	2.8	78.92	TGgCAagcatcCtGtA	LLDLLDDDDDDLDLDL	16	tacaggatgcttgcca	A.16	7	9	DDDDDD	6	LLDLL	LDLDL	TGgCA	agcatc	CtGtA	0	0	0	0	0	0	0	0	0	0	0	1	0
A87	Black	464.598	472.954	348.75	428.767	65.4443	73.6701	69.5572	54.8709	63.8259	59.3484	72.3596	61.0265	66.693	67.2192	72.6679	69.9435	66.3855	76.52	74.37	2.15	75.445	TGgCaagcatcCtGtA	LLDLDDDDDDDLDLDL	16	tacaggatgcttgcca	A.16	6	10	DDDDDDD	7	LLDL	LDLDL	TGgC	aagcatc	CtGtA	0	0	0	0	0	0	0	0	0	0	0	1	0
A88	Black	387.333	412.596	371.272	390.4	62.4278	56.5725	59.5002	59.3218	57.5045	58.4132	56.7324	65.3443	61.0384	68.3039	63.1753	65.7396	61.1728	76.02	74.82	1.2	75.42	TGgcAagcatcCtGtA	LLDDLDDDDDDLDLDL	16	tacaggatgcttgcca	A.16	6	10	DDDDDD	6	LLDDL	LDLDL	TGgcA	agcatc	CtGtA	0	0	0	0	0	0	0	0	0	0	0	1	0
A89	Black	432.088	457.084	379.368	422.847	76.594	51.2269	63.9104	46.9511	46.2021	46.5766	50.9455	50.7551	50.8503	48.9893	62.4074	55.6984	54.2589	72.07	68.72	3.35	70.395	TGgcaagcatcCtGtA	LLDDDDDDDDDLDLDL	16	tacaggatgcttgcca	A.16	5	11	DDDDDDDDD	9	LL	LDLDL	TG	gcaagcatc	CtGtA	0	0	1	0	0	0	0	0	0	0	0	2	0
A90	Black	475.454	503.421	387.561	455.479	73.8613	58.9276	66.3945	60.3952	59.7084	60.0518	60.5919	68.9927	64.7923	63.1365	67.3578	65.2471	64.1214	81.22	78.62	2.6	79.92	TgGCAagcatcCtGtA	LDLLLDDDDDDLDLDL	16	tacaggatgcttgcca	A.16	7	9	DDDDDD	6	LDLLL	LDLDL	TgGCA	agcatc	CtGtA	0	0	0	0	0	0	0	0	0	0	0	1	0
A91	Black	380.158	486.956	334.184	400.432	79.5415	67.7948	73.6681	69.8482	79.4787	74.6634	68.8087	63.3059	66.0573	73.79	75.4095	74.5997	72.2471	75.32	75.52	0.2	75.42	TgGCaagcatcCtGtA	LDLLDDDDDDDLDLDL	16	tacaggatgcttgcca	A.16	6	10	DDDDDDD	7	LDLL	LDLDL	TgGC	aagcatc	CtGtA	0	0	0	0	0	0	0	0	0	0	0	1	0
A92	Black	170.119	195.147	160.727	175.331	84.857	71.7655	78.3112	64.6946	63.7993	64.2469	76.5946	70.3041	73.4494	58.683	62.6694	60.6762	69.1709	76.52	74.37	2.15	75.445	TgGcAagcatcCtGtA	LDLDLDDDDDDLDLDL	16	tacaggatgcttgcca	A.16	6	10	DDDDDD	6	LDLDL	LDLDL	TgGcA	agcatc	CtGtA	0	0	0	0	0	0	0	0	0	0	0	1	0
A93	Black	173.154	211.587	233.368	206.036	62.8253	57.4808	60.1531	58.4	60.7	59.6	54	56.7	55.4	47.1	67.4	57.2	58.0883	71.17	69.72	1.45	70.445	TgGcaagcatcCtGtA	LDLDDDDDDDDLDLDL	16	tacaggatgcttgcca	A.16	5	11	DDDDDDDD	8	LDL	LDLDL	TgG	caagcatc	CtGtA	0	0	1	0	0	0	0	0	0	0	0	1	0
A94	Black	435.923	372.099	397.931	401.985	41.9341	62.0788	52.0065	41.6055	41.5407	41.5731	42.9131	33.7021	38.3076	37.2019	44.5834	40.8927	43.195	75.97	73.82	2.15	74.895	TggCAagcatcCtGtA	LDDLLDDDDDDLDLDL	16	tacaggatgcttgcca	A.16	6	10	DDDDDD	6	LDDLL	LDLDL	TggCA	agcatc	CtGtA	0	0	0	0	0	0	0	0	0	0	0	1	0
A95	Black	258.078	313.094	250.194	273.789	57.3645	59.5489	58.4567	55.6912	47.3253	51.5083	54.0974	50.1199	52.1087	58.6747	46.5271	52.6009	53.6686	72.12	70.72	1.4	71.42	TggCaagcatcCtGtA	LDDLDDDDDDDLDLDL	16	tacaggatgcttgcca	A.16	5	11	DDDDDDD	7	LDDL	LDLDL	TggC	aagcatc	CtGtA	0	0	0	0	0	0	0	0	0	0	0	1	0
A96	Black	167.087	229.76	242.027	212.958	45.4318	43.4897	44.4608	52.9637	53.7998	53.3818	59.3139	57.4147	58.3643	54.5104	66.5277	60.519	54.1815	71.27	68.57	2.7	69.92	TggcAagcatcCtGtA	LDDDLDDDDDDLDLDL	16	tacaggatgcttgcca	A.16	5	11	DDDDDD	6	LDDDL	LDLDL	TggcA	agcatc	CtGtA	0	0	0	0	0	0	0	0	0	0	0	1	0
A97	Black	193.638	252.554	238.988	228.393	46.5827	49.7794	48.181	43.2718	45.8261	44.5489	44.9028	44.6326	44.7677	43.3556	41.6118	42.4837	44.9953	66.42	63.47	2.95	64.945	TggcaagcatcCtGtA	LDDDDDDDDDDLDLDL	16	tacaggatgcttgcca	A.16	4	12	DDDDDDDDDD	10	L	LDLDL	T	ggcaagcatc	CtGtA	0	0	1	0	0	0	0	0	0	0	0	2	0
A98	Black	426.274	400.425	370.017	398.905	80.7379	77.3462	79.0421	73.7331	79.0494	76.3912	69.621	72.911	71.266	73.7818	78.5743	76.1781	75.7194	81.49	80.4	1.09	80.945	TGGCAagcatcCtgTA	LLLLLDDDDDDLDDLL	16	tacaggatgcttgcca	A.16	8	8	DDDDDD	6	LLLLL	LDDLL	TGGCA	agcatc	CtgTA	0	0	0	0	0	0	0	0	0	0	0	1	0
A99	Black	337.311	344.96	285.487	322.586	90.371	77.3281	83.8496	73.4008	78.3884	75.8946	76.6161	68.6871	72.6516	73.0543	69.5333	71.2938	75.9224	78.97	76.82	2.15	77.895	TGGCaagcatcCtgTA	LLLLDDDDDDDLDDLL	16	tacaggatgcttgcca	A.16	7	9	DDDDDDD	7	LLLL	LDDLL	TGGC	aagcatc	CtgTA	0	0	0	0	0	0	0	0	0	0	0	1	0
A100	Black	355.901	373.382	315.146	348.143	74.0032	77.9378	75.9705	64.7233	76.7154	70.7194	67.8576	90.8991	79.3783	58.3154	78.3217	68.3185	73.5967	80.12	77.72	2.4	78.92	TGGcAagcatcCtgTA	LLLDLDDDDDDLDDLL	16	tacaggatgcttgcca	A.16	7	9	DDDDDD	6	LLLDL	LDDLL	TGGcA	agcatc	CtgTA	0	0	0	0	0	0	0	0	0	0	0	1	0
A101	Black	276.17	339.062	276.513	297.248	84.0569	65.3992	74.728	61.9892	43.4665	52.7278	67.9748	70.1855	69.0801	51.343	59.4192	55.3811	62.9793	69.27	66.57	2.7	67.92	TGGcaagcatcCtgTA	LLLDDDDDDDDLDDLL	16	tacaggatgcttgcca	A.16	6	10	DDDDDDDD	8	LLL	LDDLL	TGG	caagcatc	CtgTA	0	0	1	0	0	0	0	0	0	0	0	1	0
A102	Black	563.059	415.923	445.872	474.951	73.945	59.3616	66.6533	55.3379	56.6519	55.9949	57.7752	58.7489	58.2621	52.8179	57.8922	55.355	59.0663	80.42	78.47	1.95	79.445	TGgCAagcatcCtgTA	LLDLLDDDDDDLDDLL	16	tacaggatgcttgcca	A.16	7	9	DDDDDD	6	LLDLL	LDDLL	TGgCA	agcatc	CtgTA	0	0	0	0	0	0	0	0	0	0	0	1	0
A103	Black	485.517	489.56	403.476	459.518	61.1742	60.5928	60.8835	62.4535	64.682	63.5678	57.0382	66.2103	61.6242	76.7937	68.498	72.6458	64.6803	78.49	76.4	2.09	77.445	TGgCaagcatcCtgTA	LLDLDDDDDDDLDDLL	16	tacaggatgcttgcca	A.16	6	10	DDDDDDD	7	LLDL	LDDLL	TGgC	aagcatc	CtgTA	0	0	0	0	0	0	0	0	0	0	0	1	0
A104	Black	485.542	478.976	400.643	455.053	57.4927	50.251	53.8719	55.2176	52.396	53.8068	47.1305	50.3563	48.7434	59.1289	63.8235	61.4762	54.4746	75.97	73.87	2.1	74.92	TGgcAagcatcCtgTA	LLDDLDDDDDDLDDLL	16	tacaggatgcttgcca	A.16	6	10	DDDDDD	6	LLDDL	LDDLL	TGgcA	agcatc	CtgTA	0	0	0	0	0	0	0	0	0	0	0	1	0
A105	Black	461.436	398.31	412.966	424.237	48.0787	53.4069	50.7428	76.4973	79.96	78.2286	98.4631	99.622	99.0426	112.426	121.167	116.797	86.2027	71.12	68.72	2.4	69.92	TGgcaagcatcCtgTA	LLDDDDDDDDDLDDLL	16	tacaggatgcttgcca	A.16	5	11	DDDDDDDDD	9	LL	LDDLL	TG	gcaagcatc	CtgTA	0	0	1	0	0	0	0	0	0	0	0	2	0
A106	Black	396.74	451.945	381.447	410.044	73.8221	69.3417	71.5819	48.4639	56.9402	52.7021	47.9158	46.4599	47.1879	51.596	56.0949	53.8455	56.3293	80.17	76.62	3.55	78.395	TgGCAagcatcCtgTA	LDLLLDDDDDDLDDLL	16	tacaggatgcttgcca	A.16	7	9	DDDDDD	6	LDLLL	LDDLL	TgGCA	agcatc	CtgTA	0	0	0	0	0	0	0	0	0	0	0	1	0
A107	Black	324.072	323.156	269.722	305.65	72.9033	71.2161	72.0597	63.5754	60.4943	62.0349	68.888	74.0546	71.4713	58.443	54.5858	56.5144	65.5201	75.37	73.47	1.9	74.42	TgGCaagcatcCtgTA	LDLLDDDDDDDLDDLL	16	tacaggatgcttgcca	A.16	6	10	DDDDDDD	7	LDLL	LDDLL	TgGC	aagcatc	CtgTA	0	0	0	0	0	0	0	0	0	0	0	1	0
A108	Black	165.859	189.466	178.379	177.901	81.0291	62.8949	71.962	60.5972	73.0423	66.8197	66.9797	55.5414	61.2605	59.9699	58.9165	59.4432	64.8714	75.97	73.82	2.15	74.895	TgGcAagcatcCtgTA	LDLDLDDDDDDLDDLL	16	tacaggatgcttgcca	A.16	6	10	DDDDDD	6	LDLDL	LDDLL	TgGcA	agcatc	CtgTA	0	0	0	0	0	0	0	0	0	0	0	1	0
A109	Black	210.883	211.86	229.897	217.547	66.255	80.2423	73.2487	66.3	63.6	64.9	63	64.8	63.9	50.4	64.1	57.2	64.8122	71.32	69.52	1.8	70.42	TgGcaagcatcCtgTA	LDLDDDDDDDDLDDLL	16	tacaggatgcttgcca	A.16	5	11	DDDDDDDD	8	LDL	LDDLL	TgG	caagcatc	CtgTA	0	0	1	0	0	0	0	0	0	0	0	1	0
A110	Black	241.281	259.152	270.08	256.838	46.5635	43.1806	44.872	27.2191	26.0424	26.6307	27.844	28.4931	28.1686	23.7239	26.3517	25.0378	31.1773	73.1	70.72	2.38	71.91	TggCAagcatcCtgTA	LDDLLDDDDDDLDDLL	16	tacaggatgcttgcca	A.16	6	10	DDDDDD	6	LDDLL	LDDLL	TggCA	agcatc	CtgTA	0	0	0	0	0	0	0	0	0	0	0	1	0
A111	Black	233.33	289.724	291.298	271.451	50.5743	53.1341	51.8542	34.1378	37.5967	35.8672	37.5206	32.1663	34.8434	37.2821	40.7101	38.9961	40.3902	72.17	68.57	3.6	70.37	TggCaagcatcCtgTA	LDDLDDDDDDDLDDLL	16	tacaggatgcttgcca	A.16	5	11	DDDDDDD	7	LDDL	LDDLL	TggC	aagcatc	CtgTA	0	0	0	0	0	0	0	0	0	0	0	1	0
A112	Black	187.593	226.928	249.603	221.375	50.8456	50.8172	50.8314	52.0598	52.1157	52.0878	50.235	49.4815	49.8582	52.2705	52.0753	52.1729	51.2376	75.42	73.47	1.95	74.445	TggcAagcatcCtgTA	LDDDLDDDDDDLDDLL	16	tacaggatgcttgcca	A.16	5	11	DDDDDD	6	LDDDL	LDDLL	TggcA	agcatc	CtgTA	0	0	0	0	0	0	0	0	0	0	0	1	0
A113	Black	202.063	280.873	299.547	260.828	54.0866	61.7998	57.9432	56.6566	59.8444	58.2505	42.6018	50.6537	46.6277	54.9894	47.7991	51.3942	53.5539	66.57	64.37	2.2	65.47	TggcaagcatcCtgTA	LDDDDDDDDDDLDDLL	16	tacaggatgcttgcca	A.16	4	12	DDDDDDDDDD	10	L	LDDLL	T	ggcaagcatc	CtgTA	0	0	1	0	0	0	0	0	0	0	0	2	0
A114	Black	364.613	376.193	373.412	371.406	82.3972	68.5884	75.4928	78.3076	79.5074	78.9075	64.2519	72.902	68.577	75.7747	80.8186	78.2966	75.3185	80	78.87	1.13	79.435	TGGCAagcatcCtgtA	LLLLLDDDDDDLDDDL	16	tacaggatgcttgcca	A.16	7	9	DDDDDD	6	LLLLL	LDDDL	TGGCA	agcatc	CtgtA	0	0	0	0	0	0	0	0	0	0	0	1	0
A115	Black	297.268	318.503	282.461	299.411	89.4774	79.8325	84.6549	76.2466	93.3738	84.8102	78.5429	76.2015	77.3722	72.6362	73.6921	73.1642	80.0004	76.12	73.67	2.45	74.895	TGGCaagcatcCtgtA	LLLLDDDDDDDLDDDL	16	tacaggatgcttgcca	A.16	6	10	DDDDDDD	7	LLLL	LDDDL	TGGC	aagcatc	CtgtA	0	0	0	0	0	0	0	0	0	0	0	1	0
A116	Black	240.738	287.187	229.817	252.581	82.1425	76.6763	79.4094	70.654	68.5543	69.6042	96.8473	72.8113	84.8293	66.106	68.773	67.4395	75.3206	77.27	74.57	2.7	75.92	TGGcAagcatcCtgtA	LLLDLDDDDDDLDDDL	16	tacaggatgcttgcca	A.16	6	10	DDDDDD	6	LLLDL	LDDDL	TGGcA	agcatc	CtgtA	0	0	0	0	0	0	0	0	0	0	0	1	0
A117	Black	219.506	234.487	235.375	229.789	50.5378	64.4581	57.498	50.9446	57.7385	54.3416	62.6822	72.0259	67.3541	44.5306	47.9912	46.2609	56.3636	71.42	69.47	1.95	70.445	TGGcaagcatcCtgtA	LLLDDDDDDDDLDDDL	16	tacaggatgcttgcca	A.16	5	11	DDDDDDDD	8	LLL	LDDDL	TGG	caagcatc	CtgtA	0	0	1	0	0	0	0	0	0	0	0	1	0
A118	Black	377.052	377.095	401.805	385.318	67.0102	81.9157	74.463	53.9113	55.2608	54.5861	69.6552	54.6906	62.1729	55.5843	57.0637	56.324	61.8865	78.54	75.37	3.17	76.955	TGgCAagcatcCtgtA	LLDLLDDDDDDLDDDL	16	tacaggatgcttgcca	A.16	6	10	DDDDDD	6	LLDLL	LDDDL	TGgCA	agcatc	CtgtA	0	0	0	0	0	0	0	0	0	0	0	1	0
A119	Black	293.714	341.366	329.49	321.523	53.0431	62.808	57.9256	61.8148	64.1292	62.972	49.3231	62.5039	55.9135	55.699	55.5988	55.6489	58.115	76	72.87	3.13	74.435	TGgCaagcatcCtgtA	LLDLDDDDDDDLDDDL	16	tacaggatgcttgcca	A.16	5	11	DDDDDDD	7	LLDL	LDDDL	TGgC	aagcatc	CtgtA	0	0	0	0	0	0	0	0	0	0	0	1	0
A120	Black	376.835	376.226	395.952	383.004	51.8596	51.8904	51.875	70.4781	75.5924	73.0352	73.1146	83.7712	78.4429	74.4689	74.3996	74.4343	69.4469	74.12	71.67	2.45	72.895	TGgcAagcatcCtgtA	LLDDLDDDDDDLDDDL	16	tacaggatgcttgcca	A.16	5	11	DDDDDD	6	LLDDL	LDDDL	TGgcA	agcatc	CtgtA	0	0	0	0	0	0	0	0	0	0	0	1	0
A121	Black	397.607	425.048	415.823	412.826	54.339	48.5597	51.4493	44.9285	51.7334	48.331	41.2622	47.8895	44.5758	43.6766	52.4508	48.0637	48.105	68.27	65.57	2.7	66.92	TGgcaagcatcCtgtA	LLDDDDDDDDDLDDDL	16	tacaggatgcttgcca	A.16	4	12	DDDDDDDDD	9	LL	LDDDL	TG	gcaagcatc	CtgtA	0	0	1	0	0	0	0	0	0	0	0	2	0
A122	Black	416.951	410.546	422.338	416.612	65.9118	59.088	62.4999	62.3581	63.4619	62.91	59.1217	58.0094	58.5656	53.5665	56.0994	54.833	59.7021	77.42	75.47	1.95	76.445	TgGCAagcatcCtgtA	LDLLLDDDDDDLDDDL	16	tacaggatgcttgcca	A.16	6	10	DDDDDD	6	LDLLL	LDDDL	TgGCA	agcatc	CtgtA	0	0	0	0	0	0	0	0	0	0	0	1	0
A123	Black	227.913	231.74	226.594	228.749	72.4273	72.3645	72.3959	57.5227	73.82	65.6714	71.2932	63.7376	67.5154	52.3022	51.8836	52.0929	64.4189	72.54	71.37	1.17	71.955	TgGCaagcatcCtgtA	LDLLDDDDDDDLDDDL	16	tacaggatgcttgcca	A.16	5	11	DDDDDDD	7	LDLL	LDDDL	TgGC	aagcatc	CtgtA	0	0	0	0	0	0	0	0	0	0	0	1	0
A124	Black	182.452	189.088	164.699	178.746	66.1076	65.9883	66.048	62.2978	58.0522	60.175	70.628	74.293	72.4605	51.6541	50.4063	51.0302	62.4284	74.12	71.72	2.4	72.92	TgGcAagcatcCtgtA	LDLDLDDDDDDLDDDL	16	tacaggatgcttgcca	A.16	5	11	DDDDDD	6	LDLDL	LDDDL	TgGcA	agcatc	CtgtA	0	0	0	0	0	0	0	0	0	0	0	1	0
A125	Black	145.694	162.075	173.472	160.414	71.7843	70.9827	71.3835	51.8948	58.0543	54.9746	51.9845	65.0301	58.5073	52.3474	47.1979	49.7727	58.6595	68.27	66.62	1.65	67.445	TgGcaagcatcCtgtA	LDLDDDDDDDDLDDDL	16	tacaggatgcttgcca	A.16	4	12	DDDDDDDD	8	LDL	LDDDL	TgG	caagcatc	CtgtA	0	0	1	0	0	0	0	0	0	0	0	1	0
A126	Black	360.606	391.779	330.966	361.117	45.2723	40.7117	42.992	40.0174	41.7764	40.8969	50.1021	39.7291	44.9156	40.0481	39.4597	39.7539	42.1396	73.42	71.47	1.95	72.445	TggCAagcatcCtgtA	LDDLLDDDDDDLDDDL	16	tacaggatgcttgcca	A.16	5	11	DDDDDD	6	LDDLL	LDDDL	TggCA	agcatc	CtgtA	0	0	0	0	0	0	0	0	0	0	0	1	0
A127	Black	160.347	175.725	182.419	172.83	51.485	55.3202	53.4026	50.9596	50.9104	50.935	58.5395	50.4439	54.4917	48.4607	50.1218	49.2913	52.0301	69.51	67.37	2.14	68.44	TggCaagcatcCtgtA	LDDLDDDDDDDLDDDL	16	tacaggatgcttgcca	A.16	4	12	DDDDDDD	7	LDDL	LDDDL	TggC	aagcatc	CtgtA	0	0	0	0	0	0	0	0	0	0	0	1	0
A128	Black	135.269	175.423	165.229	158.64	56.3492	48.7124	52.5308	48.994	49.8784	49.4362	54.67	48.8021	51.736	50.8351	49.0857	49.9604	50.9159	69.02	65.82	3.2	67.42	TggcAagcatcCtgtA	LDDDLDDDDDDLDDDL	16	tacaggatgcttgcca	A.16	4	12	DDDDDD	6	LDDDL	LDDDL	TggcA	agcatc	CtgtA	0	0	0	0	0	0	0	0	0	0	0	1	0
A129	Black	144.574	210.727	240.277	198.526	51.4182	53.4941	52.4561	54.3068	55.1301	54.7184	55.7466	58.5164	57.1315	53.0052	49.3826	51.1939	53.875	63.12	61.82	1.3	62.47	TggcaagcatcCtgtA	LDDDDDDDDDDLDDDL	16	tacaggatgcttgcca	A.16	3	13	DDDDDDDDDD	10	L	LDDDL	T	ggcaagcatc	CtgtA	0	0	1	0	0	0	0	0	0	0	0	2	0
A130	Black	382.414	350.574	339.942	357.643	71.1611	96.2992	83.7301	79.0018	81.1201	80.061	93.2705	79.8258	86.5482	85.3689	90.8432	88.1061	84.6113	85.17	82.67	2.5	83.92	TGGCAagcatccTGTA	LLLLLDDDDDDDLLLL	16	tacaggatgcttgcca	A.16	9	7	DDDDDDD	7	LLLLL	LLLL	TGGCA	agcatcc	TGTA	0	0	0	0	0	0	0	0	0	0	0	1	0
A131	Black	416.06	357.201	356.864	376.708	66.7631	60.982	63.8726	67.8102	74.9216	71.3659	67.3398	73.658	70.4989	68.5518	75.3571	71.9545	69.4229	81.97	79.87	2.1	80.92	TGGcAagcatccTGTA	LLLDLDDDDDDDLLLL	16	tacaggatgcttgcca	A.16	8	8	DDDDDDD	7	LLLDL	LLLL	TGGcA	agcatcc	TGTA	0	0	0	0	0	0	0	0	0	0	0	1	0
A132	Black	642.543	596.229	508.059	582.277	43.512	71.8351	57.6736	55.5	61.9	58.7	72.9	77.6	75.2	67	59.4	63.2	63.6934	75.97	74.77	1.2	75.37	TGGcaagcatccTGTA	LLLDDDDDDDDDLLLL	16	tacaggatgcttgcca	A.16	7	9	DDDDDDDDD	9	LLL	LLLL	TGG	caagcatcc	TGTA	0	0	1	0	0	0	0	0	0	0	0	1	0
A133	Black	396.035	394.418	392.355	394.269	73.7151	78.0333	75.8742	77.0871	89.9797	83.5334	77.1712	69.8122	73.4917	80.4243	82.6092	81.5168	78.604	83.02	80.72	2.3	81.87	TGgCAagcatccTGTA	LLDLLDDDDDDDLLLL	16	tacaggatgcttgcca	A.16	8	8	DDDDDDD	7	LLDLL	LLLL	TGgCA	agcatcc	TGTA	0	0	0	0	0	0	0	0	0	0	0	1	0
A134	Black	430.488	395.027	353.274	392.93	63.8135	62.5859	63.1997	76.2227	78.8455	77.5341	85.5757	77.3301	81.4529	62.3067	75.423	68.8649	72.7629	80.22	76.62	3.6	78.42	TGgCaagcatccTGTA	LLDLDDDDDDDDLLLL	16	tacaggatgcttgcca	A.16	7	9	DDDDDDDD	8	LLDL	LLLL	TGgC	aagcatcc	TGTA	0	0	0	0	0	0	0	0	0	0	0	1	0
A135	Black	351.564	379.046	366.117	365.576	55.826	57.9921	56.9091	48.7831	60.0507	54.4169	47.49	52.7575	50.1237	50.2061	49.7405	49.9733	52.8557	78.37	76.52	1.85	77.445	TGgcAagcatccTGTA	LLDDLDDDDDDDLLLL	16	tacaggatgcttgcca	A.16	7	9	DDDDDDD	7	LLDDL	LLLL	TGgcA	agcatcc	TGTA	0	0	0	0	0	0	0	0	0	0	0	1	0
A136	Black	349.985	384.806	302.562	345.784	88.7924	65.4956	77.144	55.3951	56.2234	55.8092	61.3541	59.5882	60.4712	53.7537	53.035	53.3943	61.7047	73.49	71.42	2.07	72.455	TGgcaagcatccTGTA	LLDDDDDDDDDDLLLL	16	tacaggatgcttgcca	A.16	6	10	DDDDDDDDDD	10	LL	LLLL	TG	gcaagcatcc	TGTA	0	0	1	0	0	0	0	0	0	0	0	2	0
A137	Black	448.096	386.991	351.045	395.377	66.0983	80.9521	73.5252	93.6057	106.683	100.144	104.875	86.3795	95.6272	80.5238	102.641	91.5826	90.2198	81.97	79.87	2.1	80.92	TgGCAagcatccTGTA	LDLLLDDDDDDDLLLL	16	tacaggatgcttgcca	A.16	8	8	DDDDDDD	7	LDLLL	LLLL	TgGCA	agcatcc	TGTA	0	0	0	0	0	0	0	0	0	0	0	1	0
A138	Black	452.959	373.4	367.218	397.859	62.0996	75.4968	68.7982	46.6105	52.5874	49.5989	59.8146	52.1654	55.99	47.1507	50.2548	48.7028	55.7725	79.02	74.72	4.3	76.87	TgGCaagcatccTGTA	LDLLDDDDDDDDLLLL	16	tacaggatgcttgcca	A.16	7	9	DDDDDDDD	8	LDLL	LLLL	TgGC	aagcatcc	TGTA	0	0	0	0	0	0	0	0	0	0	0	1	0
A139	Black	289.742	305.137	331.05	308.643	61.8545	48.4425	55.1485	47.6639	52.1608	49.9124	48.3411	40.1118	44.2264	46.5988	54.6523	50.6255	49.9782	79.22	75.62	3.6	77.42	TgGcAagcatccTGTA	LDLDLDDDDDDDLLLL	16	tacaggatgcttgcca	A.16	7	9	DDDDDDD	7	LDLDL	LLLL	TgGcA	agcatcc	TGTA	0	0	0	0	0	0	0	0	0	0	0	1	0
A140	Black	342.132	419.625	376.382	379.379	48.9783	51.3544	50.1663	43.452	47.0678	45.2599	46.3469	45.7412	46.044	44.1338	45.5564	44.8451	46.5788	73.37	71.52	1.85	72.445	TgGcaagcatccTGTA	LDLDDDDDDDDDLLLL	16	tacaggatgcttgcca	A.16	6	10	DDDDDDDDD	9	LDL	LLLL	TgG	caagcatcc	TGTA	0	0	1	0	0	0	0	0	0	0	0	1	0
A141	Black	433.467	472.934	397.913	434.771	48.2593	42.2896	45.2745	56.0573	55.2498	55.6535	54.1408	64.4333	59.2871	60.1438	57.423	58.7834	54.7496	78.49	76.42	2.07	77.455	TggCAagcatccTGTA	LDDLLDDDDDDDLLLL	16	tacaggatgcttgcca	A.16	7	9	DDDDDDD	7	LDDLL	LLLL	TggCA	agcatcc	TGTA	0	0	0	0	0	0	0	0	0	0	0	1	0
A142	Black	344.546	450.375	398.034	397.652	59.5492	68.6626	64.1059	61.9126	61.1907	61.5516	56.9833	63.5914	60.2874	53.6062	51.2855	52.4458	59.5977	74.02	71.82	2.2	72.92	TggCaagcatccTGTA	LDDLDDDDDDDDLLLL	16	tacaggatgcttgcca	A.16	6	10	DDDDDDDD	8	LDDL	LLLL	TggC	aagcatcc	TGTA	0	0	0	0	0	0	0	0	0	0	0	1	0
A143	Black	167.273	270.939	267.126	235.113	64.5044	64.0089	64.2566	40.4286	43.4313	41.93	43.4196	51.5214	47.4705	36.454	40.5401	38.4971	48.0385	72.47	71.31	1.16	71.89	TggcAagcatccTGTA	LDDDLDDDDDDDLLLL	16	tacaggatgcttgcca	A.16	6	10	DDDDDDD	7	LDDDL	LLLL	TggcA	agcatcc	TGTA	0	0	0	0	0	0	0	0	0	0	0	1	0
A144	Black	279.594	393.132	365.832	346.186	54.082	58.3171	56.1995	39.6913	39.3504	39.5208	34.975	35.6519	35.3134	26.7168	34.4148	30.5658	40.3999	67.97	65.87	2.1	66.92	TggcaagcatccTGTA	LDDDDDDDDDDDLLLL	16	tacaggatgcttgcca	A.16	5	11	DDDDDDDDDDD	11	L	LLLL	T	ggcaagcatcc	TGTA	0	0	1	0	0	0	0	0	0	0	0	2	0
A145	Black	436.309	364.5	343.637	381.482	79.2068	81.1159	80.1614	71.0799	65.5133	68.2966	69.6056	67.9699	68.7878	67.1928	68.9506	68.0717	71.3294	83.12	80.72	2.4	81.92	TGGCAagcatccTGtA	LLLLLDDDDDDDLLDL	16	tacaggatgcttgcca	A.16	8	8	DDDDDDD	7	LLLLL	LLDL	TGGCA	agcatcc	TGtA	0	0	0	0	0	0	0	0	0	0	0	1	0
A146	Black	425.625	442.652	405.458	424.578	64.5862	63.5983	64.0923	80.1665	66.0039	73.0852	60.9925	65.534	63.2632	68.1714	66.0966	67.134	66.8937	79.17	76.62	2.55	77.895	TGGCaagcatccTGtA	LLLLDDDDDDDDLLDL	16	tacaggatgcttgcca	A.16	7	9	DDDDDDDD	8	LLLL	LLDL	TGGC	aagcatcc	TGtA	0	0	0	0	0	0	0	0	0	0	0	1	0
A147	Black	350.48	361.709	388.12	366.769	62.0301	59.2894	60.6597	52.2042	64.8544	58.5293	51.3839	66.8511	59.1175	60.3248	60.0379	60.1814	59.622	79.37	77.47	1.9	78.42	TGGcAagcatccTGtA	LLLDLDDDDDDDLLDL	16	tacaggatgcttgcca	A.16	7	9	DDDDDDD	7	LLLDL	LLDL	TGGcA	agcatcc	TGtA	0	0	0	0	0	0	0	0	0	0	0	1	0
A148	Black	694.766	580.363	627.862	634.33	52.4067	57.4115	54.9091	44.3	51.9	48.1	54.1	62.9	58.5	50.2	54.4	52.3	53.4523	74.12	71.67	2.45	72.895	TGGcaagcatccTGtA	LLLDDDDDDDDDLLDL	16	tacaggatgcttgcca	A.16	6	10	DDDDDDDDD	9	LLL	LLDL	TGG	caagcatcc	TGtA	0	0	1	0	0	0	0	0	0	0	0	1	0
A149	Black	401.025	329.022	355.662	361.903	59.545	56.2464	57.8957	63.5573	68.5693	66.0633	63.3877	70.1677	66.7777	60.5334	69.1496	64.8415	63.8946	81.47	78.32	3.15	79.895	TGgCAagcatccTGtA	LLDLLDDDDDDDLLDL	16	tacaggatgcttgcca	A.16	7	9	DDDDDDD	7	LLDLL	LLDL	TGgCA	agcatcc	TGtA	0	0	0	0	0	0	0	0	0	0	0	1	0
A150	Black	487.896	455.318	439.391	460.869	54.1531	52.1574	53.1553	72.8137	83.712	78.2629	96.5672	124.755	110.661	99.5892	112.068	105.829	86.977	76.97	74.82	2.15	75.895	TGgCaagcatccTGtA	LLDLDDDDDDDDLLDL	16	tacaggatgcttgcca	A.16	6	10	DDDDDDDD	8	LLDL	LLDL	TGgC	aagcatcc	TGtA	0	0	0	0	0	0	0	0	0	0	0	1	0
A151	Black	302.104	343.305	378.274	341.228	39.5057	49.1463	44.326	42.3328	45.0035	43.6682	35.8545	46.3704	41.1125	38.3263	45.511	41.9187	42.7563	75.1	73.72	1.38	74.41	TGgcAagcatccTGtA	LLDDLDDDDDDDLLDL	16	tacaggatgcttgcca	A.16	6	10	DDDDDDD	7	LLDDL	LLDL	TGgcA	agcatcc	TGtA	0	0	0	0	0	0	0	0	0	0	0	1	0
A152	Black	357.88	350.665	388.367	365.637	58.9784	56.6231	57.8007	43.6326	45.4058	44.5192	41.2053	48.0877	44.6465	46.4192	44.5274	45.4733	48.1099	79.17	76.57	2.6	77.87	TGgcaagcatccTGtA	LLDDDDDDDDDDLLDL	16	tacaggatgcttgcca	A.16	5	11	DDDDDDDDDD	10	LL	LLDL	TG	gcaagcatcc	TGtA	0	0	1	0	0	0	0	0	0	0	0	2	0
A153	Black	489.342	419.595	410.576	439.838	60.3518	75.6015	67.9767	63.115	59.8431	61.479	55.4884	56.37	55.9292	60.6866	61.6036	61.1451	61.6325	79.42	76.47	2.95	77.945	TgGCAagcatccTGtA	LDLLLDDDDDDDLLDL	16	tacaggatgcttgcca	A.16	7	9	DDDDDDD	7	LDLLL	LLDL	TgGCA	agcatcc	TGtA	0	0	0	0	0	0	0	0	0	0	0	1	0
A154	Black	436.229	419.964	380.806	412.333	74.9159	56.5436	65.7297	54.1446	63.005	58.5748	55.0275	56.6772	55.8524	53.1863	54.806	53.9962	58.5383	75.57	73.37	2.2	74.47	TgGCaagcatccTGtA	LDLLDDDDDDDDLLDL	16	tacaggatgcttgcca	A.16	6	10	DDDDDDDD	8	LDLL	LLDL	TgGC	aagcatcc	TGtA	0	0	0	0	0	0	0	0	0	0	0	1	0
A155	Black	181.961	239.088	232.871	217.973	53.2879	53.1181	53.203	53.0185	50.0129	51.5157	54.6267	52.2303	53.4285	46.0424	45.9478	45.9951	51.0356	76.02	73.82	2.2	74.92	TgGcAagcatccTGtA	LDLDLDDDDDDDLLDL	16	tacaggatgcttgcca	A.16	6	10	DDDDDDD	7	LDLDL	LLDL	TgGcA	agcatcc	TGtA	0	0	0	0	0	0	0	0	0	0	0	1	0
A156	Black	255.352	276.498	311.1	280.983	67.1113	72.5874	69.8494	53.1815	49.7237	51.4526	44.4251	49.761	47.0931	45.3278	40.1961	42.7619	52.7892	70.12	68.72	1.4	69.42	TgGcaagcatccTGtA	LDLDDDDDDDDDLLDL	16	tacaggatgcttgcca	A.16	5	11	DDDDDDDDD	9	LDL	LLDL	TgG	caagcatcc	TGtA	0	0	1	0	0	0	0	0	0	0	0	1	0
A157	Black	413.256	440.362	374.279	409.299	39.2477	38.1231	38.6854	36.2246	36.3876	36.3061	34.1159	35.7063	34.9111	27.879	32.7843	30.3317	35.0586	75.27	72.62	2.65	73.945	TggCAagcatccTGtA	LDDLLDDDDDDDLLDL	16	tacaggatgcttgcca	A.16	6	10	DDDDDDD	7	LDDLL	LLDL	TggCA	agcatcc	TGtA	0	0	0	0	0	0	0	0	0	0	0	1	0
A158	Black	340.795	413.231	422.577	392.201	54.5326	62.7556	58.6441	44.0431	43.1414	43.5922	42.8216	47.8039	45.3128	40.2907	43.2109	41.7508	47.325	71.42	69.47	1.95	70.445	TggCaagcatccTGtA	LDDLDDDDDDDDLLDL	16	tacaggatgcttgcca	A.16	5	11	DDDDDDDD	8	LDDL	LLDL	TggC	aagcatcc	TGtA	0	0	0	0	0	0	0	0	0	0	0	1	0
A159	Black	124.739	185.893	191.087	167.24	46.1123	41.1643	43.6383	39.4644	39.2234	39.3439	39.1118	38.5904	38.8511	37.1948	35.0911	36.1429	39.4941	70.5	67.37	3.13	68.935	TggcAagcatccTGtA	LDDDLDDDDDDDLLDL	16	tacaggatgcttgcca	A.16	5	11	DDDDDDD	7	LDDDL	LLDL	TggcA	agcatcc	TGtA	0	0	0	0	0	0	0	0	0	0	0	1	0
A160	Black	157.536	248.843	287.964	231.448	48.8368	50.7318	49.7843	48.7692	49.6621	49.2156	47.8945	43.7795	45.837	47.7072	48.2835	47.9953	48.2081	65.02	63.82	1.2	64.42	TggcaagcatccTGtA	LDDDDDDDDDDDLLDL	16	tacaggatgcttgcca	A.16	4	12	DDDDDDDDDDD	11	L	LLDL	T	ggcaagcatcc	TGtA	0	0	1	0	0	0	0	0	0	0	0	2	0
A161	Black	331.739	401.218	436.013	389.657	109.014	98.1528	103.584	82.136	88.9168	85.5264	114.536	107.666	111.101	88.0819	81.5991	84.8405	96.2629	82.47	80.42	2.05	81.445	TGGCAagcatccTgTA	LLLLLDDDDDDDLDLL	16	tacaggatgcttgcca	A.16	8	8	DDDDDDD	7	LLLLL	LDLL	TGGCA	agcatcc	TgTA	0	0	0	0	0	0	0	0	0	0	0	1	0
A162	Black	349.711	434.399	370.544	384.885	91.6786	68.6139	80.1462	64.3658	67.4035	65.8846	79.7946	76.2608	78.0277	68.9096	68.2589	68.5843	73.1607	80.02	77.82	2.2	78.92	TGGCaagcatccTgTA	LLLLDDDDDDDDLDLL	16	tacaggatgcttgcca	A.16	7	9	DDDDDDDD	8	LLLL	LDLL	TGGC	aagcatcc	TgTA	0	0	0	0	0	0	0	0	0	0	0	1	0
A163	Black	307.946	416.271	375.554	366.59	64.9909	62.1905	63.5907	61.4091	56.7913	59.1002	66.4701	62.8379	64.654	58.9129	60.2621	59.5875	61.7331	81.12	78.82	2.3	79.97	TGGcAagcatccTgTA	LLLDLDDDDDDDLDLL	16	tacaggatgcttgcca	A.16	7	9	DDDDDDD	7	LLLDL	LDLL	TGGcA	agcatcc	TgTA	0	0	0	0	0	0	0	0	0	0	0	1	0
A164	Black	331.258	431.728	484.414	415.8	65.6597	50.8528	58.2562	52.2472	57.817	55.0321	51.8692	49.384	50.6266	50.1616	56.0462	53.1039	54.2547	75.17	73.67	1.5	74.42	TGGcaagcatccTgTA	LLLDDDDDDDDDLDLL	16	tacaggatgcttgcca	A.16	6	10	DDDDDDDDD	9	LLL	LDLL	TGG	caagcatcc	TgTA	0	0	1	0	0	0	0	0	0	0	0	1	0
A165	Black	516.652	419.912	426.935	454.5	55.6	60.9	58.2	58.4	57.9	58.2	57.9	52.5	55.2	56.4	53.4	54.9	56.625	82.17	79.67	2.5	80.92	TGgCAagcatccTgTA	LLDLLDDDDDDDLDLL	16	tacaggatgcttgcca	A.16	7	9	DDDDDDD	7	LLDLL	LDLL	TGgCA	agcatcc	TgTA	0	0	0	0	0	0	0	0	0	0	0	1	0
A166	Black	492.766	560.222	453.951	502.313	54.5	51.9	53.2	44.3	43.6	43.9	44.3	48.9	46.6	48.7	42.2	45.4	47.275	77.37	75.52	1.85	76.445	TGgCaagcatccTgTA	LLDLDDDDDDDDLDLL	16	tacaggatgcttgcca	A.16	6	10	DDDDDDDD	8	LLDL	LDLL	TGgC	aagcatcc	TgTA	0	0	0	0	0	0	0	0	0	0	0	1	0
A167	Black	477.711	371.098	355.5	401.437	38	38.3	38.1	28.1	29.4	28.8	31.9	31.4	31.6	26.8	30.2	28.5	31.75	76.49	74.37	2.12	75.43	TGgcAagcatccTgTA	LLDDLDDDDDDDLDLL	16	tacaggatgcttgcca	A.16	6	10	DDDDDDD	7	LLDDL	LDLL	TGgcA	agcatcc	TgTA	0	0	0	0	0	0	0	0	0	0	0	1	0
A168	Black	412.17	370.573	345.476	376.073	44.5	47	45.7	37.5	29.3	33.4	36.8	41.3	39.1	34.4	30.7	32.5	37.675	72.02	68.92	3.1	70.47	TGgcaagcatccTgTA	LLDDDDDDDDDDLDLL	16	tacaggatgcttgcca	A.16	5	11	DDDDDDDDDD	10	LL	LDLL	TG	gcaagcatcc	TgTA	0	0	1	0	0	0	0	0	0	0	0	2	0
A169	Black	509.838	479.23	388.87	459.313	53.5	47.4	50.5	45	47.5	46.2	50	50.4	50.2	45.1	51.1	48.1	48.75	80.07	77.77	2.3	78.92	TgGCAagcatccTgTA	LDLLLDDDDDDDLDLL	16	tacaggatgcttgcca	A.16	7	9	DDDDDDD	7	LDLLL	LDLL	TgGCA	agcatcc	TgTA	0	0	0	0	0	0	0	0	0	0	0	1	0
A170	Black	477.102	464.579	455.454	465.711	42.1	43.6	42.9	44.5	39.6	42	39.3	43	41.2	39.1	39	39.1	41.3	77.17	74.67	2.5	75.92	TgGCaagcatccTgTA	LDLLDDDDDDDDLDLL	16	tacaggatgcttgcca	A.16	6	10	DDDDDDDD	8	LDLL	LDLL	TgGC	aagcatcc	TgTA	0	0	0	0	0	0	0	0	0	0	0	1	0
A171	Black	244.237	305.818	320.281	290.112	51.7	54.1	52.9	39	36.2	37.6	38	42.9	40.4	35.2	35.1	35.1	41.5	76.37	74.52	1.85	75.445	TgGcAagcatccTgTA	LDLDLDDDDDDDLDLL	16	tacaggatgcttgcca	A.16	6	10	DDDDDDD	7	LDLDL	LDLL	TgGcA	agcatcc	TgTA	0	0	0	0	0	0	0	0	0	0	0	1	0
A172	Black	201.067	254.874	299.013	251.651	63.6	60.7	62.2	44.3	47.1	45.7	45.1	49.1	47.1	43.1	41	42	49.25	71.49	69.37	2.12	70.43	TgGcaagcatccTgTA	LDLDDDDDDDDDLDLL	16	tacaggatgcttgcca	A.16	5	11	DDDDDDDDD	9	LDL	LDLL	TgG	caagcatcc	TgTA	0	0	1	0	0	0	0	0	0	0	0	1	0
A173	Black	395.806	421.282	419.435	412.174	47.7	40.3	44	35.9	35.5	35.7	33.7	37.8	35.8	35.5	35.7	35.6	37.775	76.02	73.93	2.09	74.975	TggCAagcatccTgTA	LDDLLDDDDDDDLDLL	16	tacaggatgcttgcca	A.16	6	10	DDDDDDD	7	LDDLL	LDLL	TggCA	agcatcc	TgTA	0	0	0	0	0	0	0	0	0	0	0	1	0
A174	Black	361.812	373.542	376.831	370.728	41.6	40.7	41.1	37.5	36.2	36.8	34.6	39.8	37.2	38.7	33.6	36.2	37.825	72.12	70.72	1.4	71.42	TggCaagcatccTgTA	LDDLDDDDDDDDLDLL	16	tacaggatgcttgcca	A.16	5	11	DDDDDDDD	8	LDDL	LDLL	TggC	aagcatcc	TgTA	0	0	0	0	0	0	0	0	0	0	0	1	0
A175	Black	209.176	242.283	282.477	244.645	39.3	42.4	40.8	28	30	29	29.7	31.2	30.4	24.4	29	26.7	31.725	71.27	69.62	1.65	70.445	TggcAagcatccTgTA	LDDDLDDDDDDDLDLL	16	tacaggatgcttgcca	A.16	5	11	DDDDDDD	7	LDDDL	LDLL	TggcA	agcatcc	TgTA	0	0	0	0	0	0	0	0	0	0	0	1	0
A176	Black	207.987	308.146	430.027	315.387	40.5	43.8	42.1	36.6	38.3	37.5	40.5	37.9	39.2	34.6	33.5	34	38.2	67.47	64.47	3	65.97	TggcaagcatccTgTA	LDDDDDDDDDDDLDLL	16	tacaggatgcttgcca	A.16	4	12	DDDDDDDDDDD	11	L	LDLL	T	ggcaagcatcc	TgTA	0	0	1	0	0	0	0	0	0	0	0	2	0
A177	Black	430.537	354.237	372.097	385.624	55.4	55.2	55.3	58.4	60.5	59.5	61.2	64.2	62.7	62.1	60.7	61.4	59.725	80.64	78.42	2.22	79.53	TGGCAagcatccTgtA	LLLLLDDDDDDDLDDL	16	tacaggatgcttgcca	A.16	7	9	DDDDDDD	7	LLLLL	LDDL	TGGCA	agcatcc	TgtA	0	0	0	0	0	0	0	0	0	0	0	1	0
A178	Black	417.466	431.603	436.56	428.543	53.1	56.6	54.9	60	50	55	46.3	49.1	47.7	48.3	53.3	50.8	52.1	78.02	73.93	4.09	75.975	TGGCaagcatccTgtA	LLLLDDDDDDDDLDDL	16	tacaggatgcttgcca	A.16	6	10	DDDDDDDD	8	LLLL	LDDL	TGGC	aagcatcc	TgtA	0	0	0	0	0	0	0	0	0	0	0	1	0
A179	Black	362.168	322.082	338.136	340.795	55.7	52.3	54	39.8	39.3	39.5	37.7	43.1	40.4	42.2	39.5	40.9	43.7	78.12	75.72	2.4	76.92	TGGcAagcatccTgtA	LLLDLDDDDDDDLDDL	16	tacaggatgcttgcca	A.16	6	10	DDDDDDD	7	LLLDL	LDDL	TGGcA	agcatcc	TgtA	0	0	0	0	0	0	0	0	0	0	0	1	0
A180	Black	271.715	277.427	80.718	209.953	51.1	60.2	55.7	39.7	46.8	43.2	39.1	48.4	43.7	42	39.1	40.6	45.8	73.27	70.62	2.65	71.945	TGGcaagcatccTgtA	LLLDDDDDDDDDLDDL	16	tacaggatgcttgcca	A.16	5	11	DDDDDDDDD	9	LLL	LDDL	TGG	caagcatcc	TgtA	0	0	1	0	0	0	0	0	0	0	0	1	0
A181	Black	508.177	434.373	433.583	458.711	57.5	59.8	58.6	47.9	45.8	46.8	46.2	61.5	53.8	47	46.7	46.8	51.5	78.47	76.47	2	77.47	TGgCAagcatccTgtA	LLDLLDDDDDDDLDDL	16	tacaggatgcttgcca	A.16	6	10	DDDDDDD	7	LLDLL	LDDL	TGgCA	agcatcc	TgtA	0	0	0	0	0	0	0	0	0	0	0	1	0
A182	Black	632.21	617.613	562.356	604.06	53.8818	70.1886	62.0352	40.2	38.9	39.5	51.9	53.1	52.5	44.9	51.9	48.4	50.6088	75.27	71.56	3.71	73.415	TGgCaagcatccTgtA	LLDLDDDDDDDDLDDL	16	tacaggatgcttgcca	A.16	5	11	DDDDDDDD	8	LLDL	LDDL	TGgC	aagcatcc	TgtA	0	0	0	0	0	0	0	0	0	0	0	1	0
A183	Black	310.823	368.673	382.324	353.94	35.9	41.4	38.6	34.3	27.1	30.7	34.2	31.3	32.8	33.1	29.3	31.2	33.325	74.64	71.42	3.22	73.03	TGgcAagcatccTgtA	LLDDLDDDDDDDLDDL	16	tacaggatgcttgcca	A.16	5	11	DDDDDDD	7	LLDDL	LDDL	TGgcA	agcatcc	TgtA	0	0	0	0	0	0	0	0	0	0	0	1	0
A184	Black	382.171	355.723	391.914	376.602	42.7	40.8	41.8	40	33.1	36.6	30.3	36.9	33.6	31.9	29.6	30.7	35.675	68.02	65.82	2.2	66.92	TGgcaagcatccTgtA	LLDDDDDDDDDDLDDL	16	tacaggatgcttgcca	A.16	4	12	DDDDDDDDDD	10	LL	LDDL	TG	gcaagcatcc	TgtA	0	0	1	0	0	0	0	0	0	0	0	2	0
A185	Black	444.464	445.042	367.657	419.054	31.2	33.9	32.6	36.5	34.3	35.4	32.8	37.7	35.2	37.3	34.7	36	34.8	77.07	75.67	1.4	76.37	TgGCAagcatccTgtA	LDLLLDDDDDDDLDDL	16	tacaggatgcttgcca	A.16	6	10	DDDDDDD	7	LDLLL	LDDL	TgGCA	agcatcc	TgtA	0	0	0	0	0	0	0	0	0	0	0	1	0
A186	Black	440.955	438.513	434.329	437.932	34	39.4	36.7	31	28.6	29.8	29.3	32.3	30.8	32.2	31.6	31.9	32.3	74.27	71.62	2.65	72.945	TgGCaagcatccTgtA	LDLLDDDDDDDDLDDL	16	tacaggatgcttgcca	A.16	5	11	DDDDDDDD	8	LDLL	LDDL	TgGC	aagcatcc	TgtA	0	0	0	0	0	0	0	0	0	0	0	1	0
A187	Black	225.733	221.84	229.273	225.615	35.8	44.8	40.3	32.1	31.2	31.6	36.5	30.8	33.7	29.3	32.6	30.9	34.125	73.42	72.42	1	72.92	TgGcAagcatccTgtA	LDLDLDDDDDDDLDDL	16	tacaggatgcttgcca	A.16	5	11	DDDDDDD	7	LDLDL	LDDL	TgGcA	agcatcc	TgtA	0	0	0	0	0	0	0	0	0	0	0	1	0
A188	Black	167.722	179.237	168.379	171.779	53.5	53.7	53.6	44.8	47.3	46.1	44.1	48.5	46.3	39.5	42.4	40.9	46.725	68.67	66.27	2.4	67.47	TgGcaagcatccTgtA	LDLDDDDDDDDDLDDL	16	tacaggatgcttgcca	A.16	4	12	DDDDDDDDD	9	LDL	LDDL	TgG	caagcatcc	TgtA	0	0	1	0	0	0	0	0	0	0	0	1	0
A189	Black	495.984	429.178	457.026	460.729	39.9	39	39.4	30	29.6	29.8	33.1	30.5	31.8	28	24.9	26.5	31.875	73.57	71.42	2.15	72.495	TggCAagcatccTgtA	LDDLLDDDDDDDLDDL	16	tacaggatgcttgcca	A.16	5	11	DDDDDDD	7	LDDLL	LDDL	TggCA	agcatcc	TgtA	0	0	0	0	0	0	0	0	0	0	0	1	0
A190	Black	263.183	299.347	372.724	311.751	46.1	53.9	50	32.3	34.1	33.2	39.1	38.5	38.8	32.8	33.2	33	38.75	69.02	66.77	2.25	67.895	TggCaagcatccTgtA	LDDLDDDDDDDDLDDL	16	tacaggatgcttgcca	A.16	4	12	DDDDDDDD	8	LDDL	LDDL	TggC	aagcatcc	TgtA	0	0	0	0	0	0	0	0	0	0	0	1	0
A191	Black	155.627	158.372	204.659	172.886	47.4	43.8	45.6	38.2	30.6	34.4	27.6	32.6	30.1	30.5	28.3	29.4	34.875	68.07	65.72	2.35	66.895	TggcAagcatccTgtA	LDDDLDDDDDDDLDDL	16	tacaggatgcttgcca	A.16	4	12	DDDDDDD	7	LDDDL	LDDL	TggcA	agcatcc	TgtA	0	0	0	0	0	0	0	0	0	0	0	1	0
A192	Black	188.557	182.512	199.528	190.199	43.7	46.2	45	40.9	40.1	40.5	42.1	46.6	44.3	39.9	40.2	40	42.45	64.17	61.62	2.55	62.895	TggcaagcatccTgtA	LDDDDDDDDDDDLDDL	16	tacaggatgcttgcca	A.16	3	13	DDDDDDDDDDD	11	L	LDDL	T	ggcaagcatcc	TgtA	0	0	1	0	0	0	0	0	0	0	0	2	0
A193	Black	418.091	293.5	367.958	359.85	56.1	55.9	56	62.7	56.4	59.6	54.1	63.8	58.9	55.3	61.6	58.4	58.225	81.37	79.47	1.9	80.42	TGGCAagcatcctGTA	LLLLLDDDDDDDDLLL	16	tacaggatgcttgcca	A.16	8	8	DDDDDDDD	8	LLLLL	LLL	TGGCA	agcatcct	GTA	0	0	0	0	0	0	0	0	0	0	0	1	0
A194	Black	417.701	390.781	427.37	411.951	57.3	49.2	53.2	40.7	45.5	43.1	39.4	45.8	42.6	40.5	38.5	39.5	44.6	77.5	75.42	2.08	76.46	TGGCaagcatcctGTA	LLLLDDDDDDDDDLLL	16	tacaggatgcttgcca	A.16	7	9	DDDDDDDDD	9	LLLL	LLL	TGGC	aagcatcct	GTA	0	0	0	0	0	0	0	0	0	0	0	1	0
A195	Black	487.024	394.976	356.716	412.905	40.7	42.8	41.7	33.3	37.7	35.5	37	39.5	38.2	36.3	33	34.7	37.525	79.02	76.77	2.25	77.895	TGGcAagcatcctGTA	LLLDLDDDDDDDDLLL	16	tacaggatgcttgcca	A.16	7	9	DDDDDDDD	8	LLLDL	LLL	TGGcA	agcatcct	GTA	0	0	0	0	0	0	0	0	0	0	0	1	0
A196	Black	283.601	268.755	267.061	273.139	63	57.6	60.3	41.1	43.8	42.5	41.5	42.8	42.1	42.5	42.4	42.5	46.85	73.07	71.72	1.35	72.395	TGGcaagcatcctGTA	LLLDDDDDDDDDDLLL	16	tacaggatgcttgcca	A.16	6	10	DDDDDDDDDD	10	LLL	LLL	TGG	caagcatcct	GTA	0	0	1	0	0	0	0	0	0	0	0	1	0
A197	Black	446.08	389.442	384.152	406.558	58.3	50	54.1	43.7	43	43.4	45.9	44.9	45.4	41.1	45	43	46.475	80.17	78.62	1.55	79.395	TGgCAagcatcctGTA	LLDLLDDDDDDDDLLL	16	tacaggatgcttgcca	A.16	7	9	DDDDDDDD	8	LLDLL	LLL	TGgCA	agcatcct	GTA	0	0	0	0	0	0	0	0	0	0	0	1	0
A198	Black	592.84	536.278	431.794	520.304	49.4412	65.2261	57.3336	31.6	39.1	35.4	45.8	43.2	44.5	36.2	45.9	41.1	44.5834	76.42	74.37	2.05	75.395	TGgCaagcatcctGTA	LLDLDDDDDDDDDLLL	16	tacaggatgcttgcca	A.16	6	10	DDDDDDDDD	9	LLDL	LLL	TGgC	aagcatcct	GTA	0	0	0	0	0	0	0	0	0	0	0	1	0
A199	Black	418.454	371.777	400.147	396.793	53.8	37.5	45.7	34.3	26.6	30.4	27.5	29.7	28.6	26.5	26.7	26.6	32.825	75.37	72.47	2.9	73.92	TGgcAagcatcctGTA	LLDDLDDDDDDDDLLL	16	tacaggatgcttgcca	A.16	6	10	DDDDDDDD	8	LLDDL	LLL	TGgcA	agcatcct	GTA	0	0	0	0	0	0	0	0	0	0	0	1	0
A200	Black	355.922	325.175	413.329	364.809	39.9	44	42	30.8	32.5	31.6	33.6	35	34.3	29	30.5	29.7	34.4	70.5	67.42	3.08	68.96	TGgcaagcatcctGTA	LLDDDDDDDDDDDLLL	16	tacaggatgcttgcca	A.16	5	11	DDDDDDDDDDD	11	LL	LLL	TG	gcaagcatcct	GTA	0	0	1	0	0	0	0	0	0	0	0	2	0
A201	Black	517.727	397.967	427.743	447.812	44.7	45.9	45.3	37.3	33.9	35.6	36.2	41.1	38.6	35.3	37.3	36.3	38.95	79.07	75.87	3.2	77.47	TgGCAagcatcctGTA	LDLLLDDDDDDDDLLL	16	tacaggatgcttgcca	A.16	7	9	DDDDDDDD	8	LDLLL	LLL	TgGCA	agcatcct	GTA	0	0	0	0	0	0	0	0	0	0	0	1	0
A202	Black	472.321	467.694	495.822	478.612	33.6	33.4	33.5	26.3	26.4	26.4	25.1	29.4	27.3	26.6	25.5	26.1	28.325	75.17	72.77	2.4	73.97	TgGCaagcatcctGTA	LDLLDDDDDDDDDLLL	16	tacaggatgcttgcca	A.16	6	10	DDDDDDDDD	9	LDLL	LLL	TgGC	aagcatcct	GTA	0	0	0	0	0	0	0	0	0	0	0	1	0
A203	Black	262.751	285.662	283.772	277.395	40.1	39.2	39.7	29.2	29.8	29.5	31.1	29.2	30.2	28.5	29.5	29	32.1	75.27	71.62	3.65	73.445	TgGcAagcatcctGTA	LDLDLDDDDDDDDLLL	16	tacaggatgcttgcca	A.16	6	10	DDDDDDDD	8	LDLDL	LLL	TgGcA	agcatcct	GTA	0	0	0	0	0	0	0	0	0	0	0	1	0
A204	Black	193.118	183.772	187.265	188.052	56.4	60.9	58.7	43.4	41.6	42.5	44	42.9	43.5	41.2	36.9	39.1	45.95	69.49	67.47	2.02	68.48	TgGcaagcatcctGTA	LDLDDDDDDDDDDLLL	16	tacaggatgcttgcca	A.16	5	11	DDDDDDDDDD	10	LDL	LLL	TgG	caagcatcct	GTA	0	0	1	0	0	0	0	0	0	0	0	1	0
A205	Black	480.388	363.031	413.881	419.1	40.3	34.2	37.2	27	25.5	26.3	30	30	30	25.5	25.1	25.3	29.7	73.97	72.82	1.15	73.395	TggCAagcatcctGTA	LDDLLDDDDDDDDLLL	16	tacaggatgcttgcca	A.16	6	10	DDDDDDDD	8	LDDLL	LLL	TggCA	agcatcct	GTA	0	0	0	0	0	0	0	0	0	0	0	1	0
A206	Black	201.806	280.906	280.769	254.494	54.5	47.9	51.2	34.1	37.5	35.8	40.2	40.6	40.4	30.6	32.7	31.7	39.775	71.02	68.75	2.27	69.885	TggCaagcatcctGTA	LDDLDDDDDDDDDLLL	16	tacaggatgcttgcca	A.16	5	11	DDDDDDDDD	9	LDDL	LLL	TggC	aagcatcct	GTA	0	0	0	0	0	0	0	0	0	0	0	1	0
A207	Black	146.201	150.476	219.886	172.188	36.4	42.6	39.5	30.2	30.3	30.3	31.8	35.6	33.7	28.9	26.5	27.7	32.8	70.22	67.62	2.6	68.92	TggcAagcatcctGTA	LDDDLDDDDDDDDLLL	16	tacaggatgcttgcca	A.16	5	11	DDDDDDDD	8	LDDDL	LLL	TggcA	agcatcct	GTA	0	0	0	0	0	0	0	0	0	0	0	1	0
A208	Black	176.065	210.227	266.11	217.467	57.8	61.9	59.9	38.4	37.8	38.1	45.2	44.6	44.9	38.2	37	37.6	45.125	65.47	62.42	3.05	63.945	TggcaagcatcctGTA	LDDDDDDDDDDDDLLL	16	tacaggatgcttgcca	A.16	4	12	DDDDDDDDDDDD	12	L	LLL	T	ggcaagcatcct	GTA	0	0	1	0	0	0	0	0	0	0	0	2	0
A209	Black	434.236	425.712	343.512	401.153	55.3	54	54.7	54.7	52.6	53.6	64.2	66.9	65.5	58.9	54.5	56.7	57.625	78.62	77.32	1.3	77.97	TGGCAagcatcctGtA	LLLLLDDDDDDDDLDL	16	tacaggatgcttgcca	A.16	7	9	DDDDDDDD	8	LLLLL	LDL	TGGCA	agcatcct	GtA	0	0	0	0	0	0	0	0	0	0	0	1	0
A210	Black	426.464	433.437	416.455	425.452	51.5	49.5	50.5	36.8	37.7	37.3	41.4	47.2	44.3	42.3	39.6	40.9	43.25	74.97	73.82	1.15	74.395	TGGCaagcatcctGtA	LLLLDDDDDDDDDLDL	16	tacaggatgcttgcca	A.16	6	10	DDDDDDDDD	9	LLLL	LDL	TGGC	aagcatcct	GtA	0	0	0	0	0	0	0	0	0	0	0	1	0
A211	Black	400.469	334.885	313.224	349.526	34.2	42.5	38.4	27.5	25.6	26.5	37.8	36.6	37.2	26.4	28.3	27.4	32.375	77.02	74.75	2.27	75.885	TGGcAagcatcctGtA	LLLDLDDDDDDDDLDL	16	tacaggatgcttgcca	A.16	6	10	DDDDDDDD	8	LLLDL	LDL	TGGcA	agcatcct	GtA	0	0	0	0	0	0	0	0	0	0	0	1	0
A212	Black	282.591	229.728	240.709	251.009	45.9	51.6	48.8	36.9	35.9	36.4	36.9	44.2	40.6	29	26.6	27.8	38.4	70.22	68.62	1.6	69.42	TGGcaagcatcctGtA	LLLDDDDDDDDDDLDL	16	tacaggatgcttgcca	A.16	5	11	DDDDDDDDDD	10	LLL	LDL	TGG	caagcatcct	GtA	0	0	1	0	0	0	0	0	0	0	0	1	0
A213	Black	483.42	362.172	409.03	418.207	37.2	40	38.6	37.7	36.8	37.2	37	39.8	38.4	38.4	37	37.7	37.975	76.02	74.92	1.1	75.47	TGgCAagcatcctGtA	LLDLLDDDDDDDDLDL	16	tacaggatgcttgcca	A.16	6	10	DDDDDDDD	8	LLDLL	LDL	TGgCA	agcatcct	GtA	0	0	0	0	0	0	0	0	0	0	0	1	0
A214	Black	611.829	536.252	419.004	522.362	44.3547	44.2064	44.2805	44.5	43.5	44	37.4	40.5	38.9	34.8	37.8	36.3	40.8701	73.6	71.32	2.28	72.46	TGgCaagcatcctGtA	LLDLDDDDDDDDDLDL	16	tacaggatgcttgcca	A.16	5	11	DDDDDDDDD	9	LLDL	LDL	TGgC	aagcatcct	GtA	0	0	0	0	0	0	0	0	0	0	0	1	0
A215	Black	335.655	221.71	88.2448	215.203	42.5	33.7	38.1	30.3	31.5	30.9	30.7	31.9	31.3	30.1	28.8	29.4	32.425	72.12	69.76	2.28	72.46	TGgcAagcatcctGtA	LLDDLDDDDDDDDLDL	16	tacaggatgcttgcca	A.16	5	11	DDDDDDDD	8	LLDDL	LDL	TGgcA	agcatcct	GtA	0	0	0	0	0	0	0	0	0	0	0	1	0
A216	Black	383.151	313.02	409.552	368.575	54.4	49.7	52.1	34	35.1	34.5	38.3	40.5	39.4	35.5	35.3	35.4	40.35	67.22	64.63	2.36	70.94	TGgcaagcatcctGtA	LLDDDDDDDDDDDLDL	16	tacaggatgcttgcca	A.16	4	12	DDDDDDDDDDD	11	LL	LDL	TG	gcaagcatcct	GtA	0	0	1	0	0	0	0	0	0	0	0	2	0
A217	Black	554.7	373.084	417.284	448.356	36.5	37.8	37.2	29.1	32.7	30.9	31.8	33.2	32.5	29.6	33.6	31.6	33.05	75.47	72.47	2.59	65.925	TgGCAagcatcctGtA	LDLLLDDDDDDDDLDL	16	tacaggatgcttgcca	A.16	6	10	DDDDDDDD	8	LDLLL	LDL	TgGCA	agcatcct	GtA	0	0	0	0	0	0	0	0	0	0	0	1	0
A218	Black	302.002	252.667	335.74	296.803	33.8	35.8	34.8	30	30.3	30.2	28.4	31.6	30	29	29.5	29.2	31.05	71.57	70.32	3	73.97	TgGCaagcatcctGtA	LDLLDDDDDDDDDLDL	16	tacaggatgcttgcca	A.16	5	11	DDDDDDDDD	9	LDLL	LDL	TgGC	aagcatcct	GtA	0	0	0	0	0	0	0	0	0	0	0	1	0
A219	Black	172.465	167.256	187.689	175.803	34.8	37.9	36.4	25.6	26.7	26.1	30.4	32.9	31.7	23.3	22.7	23	29.3	72.02	69.92	1.25	70.945	TgGcAagcatcctGtA	LDLDLDDDDDDDDLDL	16	tacaggatgcttgcca	A.16	5	11	DDDDDDDD	8	LDLDL	LDL	TgGcA	agcatcct	GtA	0	0	0	0	0	0	0	0	0	0	0	1	0
A220	Black	136.075	143.356	162.803	147.411	51.5	46.7	49.1	31.8	33.2	32.5	34	33.7	33.8	33.9	28.2	31.1	36.625	67.12	64.76	2.1	70.97	TgGcaagcatcctGtA	LDLDDDDDDDDDDLDL	16	tacaggatgcttgcca	A.16	4	12	DDDDDDDDDD	10	LDL	LDL	TgG	caagcatcct	GtA	0	0	1	0	0	0	0	0	0	0	0	1	0
A221	Black	443.896	350.244	395.552	396.564	20.6	21.2	20.9	17.4	18.4	17.9	17.2	18.9	18	16.8	17	16.9	18.425	71.02	68.88	2.36	65.94	TggCAagcatcctGtA	LDDLLDDDDDDDDLDL	16	tacaggatgcttgcca	A.16	5	11	DDDDDDDD	8	LDDLL	LDL	TggCA	agcatcct	GtA	0	0	0	0	0	0	0	0	0	0	0	1	0
A222	Black	166.552	201.273	231.056	199.627	32.1	33.2	32.7	26.2	29.8	28	31.5	31.1	31.3	28.2	28.4	28.3	30.075	68	65.82	2.18	66.91	TggCaagcatcctGtA	LDDLDDDDDDDDDLDL	16	tacaggatgcttgcca	A.16	4	12	DDDDDDDDD	9	LDDL	LDL	TggC	aagcatcct	GtA	0	0	0	0	0	0	0	0	0	0	0	1	0
A223	White	126.366	142.732	147.307	138.802	34.4	36.1	35.3	30.4	29.6	30	30	36.6	33.3	27	27.9	27.4	31.5	67.02	64.92	2.1	65.97	TggcAagcatcctGtA	LDDDLDDDDDDDDLDL	16	tacaggatgcttgcca	A.16	4	12	DDDDDDDD	8	LDDDL	LDL	TggcA	agcatcct	GtA	0	0	0	0	0	0	0	0	0	0	0	1	0
A224	Black	135.072	156.322	159.533	150.309	52.4	58.6	55.5	50.3	50.2	50.2	59.5	56.1	57.8	53.7	51.2	52.5	54	62.07	58.77	3.3	60.42	TggcaagcatcctGtA	LDDDDDDDDDDDDLDL	16	tacaggatgcttgcca	A.16	3	13	DDDDDDDDDDDD	12	L	LDL	T	ggcaagcatcct	GtA	0	0	1	0	0	0	0	0	0	0	0	2	0
A225	Black	443.374	393.015	368.83	401.74	57.8	60.6	59.2	59.4	56.3	57.9	60.3	66.5	63.4	60.9	53.8	57.4	59.475	78.02	76.82	1.2	77.42	TGGCAagcatcctgTA	LLLLLDDDDDDDDDLL	16	tacaggatgcttgcca	A.16	7	9	DDDDDDDDD	9	LLLLL	LL	TGGCA	agcatcctg	TA	0	0	0	0	0	0	0	0	0	0	0	1	0
A226	Black	403.804	412.182	372.833	396.273	41.4	42.7	42.1	45.1	36.3	40.7	32.1	31.2	31.6	34.4	33.9	34.1	37.125	76.07	73.67	2.4	74.87	TGGCaagcatcctgTA	LLLLDDDDDDDDDDLL	16	tacaggatgcttgcca	A.16	6	10	DDDDDDDDDD	10	LLLL	LL	TGGC	aagcatcctg	TA	0	0	0	0	0	0	0	0	0	0	0	1	0
A227	Black	405.425	363.768	378.091	382.428	25	32.5	28.8	25.9	23.5	24.7	20.7	21.8	21.2	21.3	20.7	21	23.925	75.27	73.62	1.65	74.445	TGGcAagcatcctgTA	LLLDLDDDDDDDDDLL	16	tacaggatgcttgcca	A.16	6	10	DDDDDDDDD	9	LLLDL	LL	TGGcA	agcatcctg	TA	0	0	0	0	0	0	0	0	0	0	0	1	0
A228	Black	253.912	310.228	378.872	314.338	31.8	28.8	30.3	26	23	24.5	21.8	23.5	22.6	20.6	18.3	19.4	24.2	70.42	67.42	3	68.92	TGGcaagcatcctgTA	LLLDDDDDDDDDDDLL	16	tacaggatgcttgcca	A.16	5	11	DDDDDDDDDDD	11	LLL	LL	TGG	caagcatcctg	TA	0	0	1	0	0	0	0	0	0	0	0	1	0
A229	Black	515.467	374.688	366.46	418.872	33.8	38.9	36.3	41	33.7	37.3	30.2	30.9	30.5	33.4	33.7	33.5	34.4	75.67	75.27	0.4	75.47	TGgCAagcatcctgTA	LLDLLDDDDDDDDDLL	16	tacaggatgcttgcca	A.16	6	10	DDDDDDDDD	9	LLDLL	LL	TGgCA	agcatcctg	TA	0	0	0	0	0	0	0	0	0	0	0	1	0
A230	Black	483.579	557.159	461.146	500.628	50.0038	39.5691	44.7865	48.1	39.8	44	39.4	39.1	39.3	34.1	34.5	34.3	40.5966	72.97	70.77	2.2	71.87	TGgCaagcatcctgTA	LLDLDDDDDDDDDDLL	16	tacaggatgcttgcca	A.16	5	11	DDDDDDDDDD	10	LLDL	LL	TGgC	aagcatcctg	TA	0	0	0	0	0	0	0	0	0	0	0	1	0
A231	Black	431.945	364.978	376.969	391.297	31.4	33.1	32.3	31.7	29.8	30.8	30.8	28	29.4	30	28	29	30.375	71.35	69.52	1.83	70.435	TGgcAagcatcctgTA	LLDDLDDDDDDDDDLL	16	tacaggatgcttgcca	A.16	5	11	DDDDDDDDD	9	LLDDL	LL	TGgcA	agcatcctg	TA	0	0	0	0	0	0	0	0	0	0	0	1	0
A232	Black	404.845	407.882	355.445	389.391	36.5	43.9	40.2	40.1	31.4	35.7	35.8	32.4	34.1	34.5	31.2	32.9	35.725	66.57	64.42	2.15	65.495	TGgcaagcatcctgTA	LLDDDDDDDDDDDDLL	16	tacaggatgcttgcca	A.16	4	12	DDDDDDDDDDDD	12	LL	LL	TG	gcaagcatcctg	TA	0	0	1	0	0	0	0	0	0	0	0	2	0
A233	Black	515.937	463.93	409.083	462.983	26.1	25.3	25.7	26.7	22.5	24.6	24.3	25.7	25	22.3	21.8	22.1	24.35	76.02	72.82	3.2	74.42	TgGCAagcatcctgTA	LDLLLDDDDDDDDDLL	16	tacaggatgcttgcca	A.16	6	10	DDDDDDDDD	9	LDLLL	LL	TgGCA	agcatcctg	TA	0	0	0	0	0	0	0	0	0	0	0	1	0
A234	Black	292.38	366.729	367.843	342.317	20.4	20.6	20.5	22.3	18.3	20.3	15.8	17.2	16.5	18.4	16.5	17.5	18.7	72.12	69.77	2.35	70.945	TgGCaagcatcctgTA	LDLLDDDDDDDDDDLL	16	tacaggatgcttgcca	A.16	5	11	DDDDDDDDDD	10	LDLL	LL	TgGC	aagcatcctg	TA	0	0	0	0	0	0	0	0	0	0	0	1	0
A235	White	197.403	228.314	205.435	210.384	30.3	27.5	28.9	25.2	22.5	23.8	21.9	21.5	21.7	21.9	21.6	21.7	24.025	71.27	69.62	1.65	70.445	TgGcAagcatcctgTA	LDLDLDDDDDDDDDLL	16	tacaggatgcttgcca	A.16	5	11	DDDDDDDDD	9	LDLDL	LL	TgGcA	agcatcctg	TA	0	0	0	0	0	0	0	0	0	0	0	1	0
A236	Black	128.947	143.353	132.011	134.771	71	64	67.5	42	44.4	43.2	44.3	45.5	44.9	39.8	40.6	40.2	48.95	67.35	65.52	1.83	66.435	TgGcaagcatcctgTA	LDLDDDDDDDDDDDLL	16	tacaggatgcttgcca	A.16	4	12	DDDDDDDDDDD	11	LDL	LL	TgG	caagcatcctg	TA	0	0	1	0	0	0	0	0	0	0	0	1	0
A237	Black	349.294	388.124	401.33	379.583	30.2	28	29.1	20.6	21.5	21.1	23.9	22.7	23.3	17.9	16.6	17.3	22.7	70.66	69.37	1.29	70.015	TggCAagcatcctgTA	LDDLLDDDDDDDDDLL	16	tacaggatgcttgcca	A.16	5	11	DDDDDDDDD	9	LDDLL	LL	TggCA	agcatcctg	TA	0	0	0	0	0	0	0	0	0	0	0	1	0
A238	Black	155.65	218.04	213.385	195.692	47.9	39.7	43.8	31.1	31	31	36.4	34.7	35.5	29.7	30.2	30	35.075	67.07	65.87	1.2	66.47	TggCaagcatcctgTA	LDDLDDDDDDDDDDLL	16	tacaggatgcttgcca	A.16	4	12	DDDDDDDDDD	10	LDDL	LL	TggC	aagcatcctg	TA	0	0	0	0	0	0	0	0	0	0	0	1	0
A239	White	120.025	138.614	147.606	135.415	35.8	40.6	38.2	31.9	30.3	31.1	32	37.6	34.8	28.4	28.4	28.4	33.125	66.17	64.77	1.4	65.47	TggcAagcatcctgTA	LDDDLDDDDDDDDDLL	16	tacaggatgcttgcca	A.16	4	12	DDDDDDDDD	9	LDDDL	LL	TggcA	agcatcctg	TA	0	0	0	0	0	0	0	0	0	0	0	1	0
A240	Black	128.762	187.202	192.625	169.53	51.5	52.4	51.9	45.7	44.8	45.2	50.3	56.4	53.3	45.1	47.4	46.3	49.175	61.27	58.62	2.65	59.945	TggcaagcatcctgTA	LDDDDDDDDDDDDDLL	16	tacaggatgcttgcca	A.16	3	13	DDDDDDDDDDDDD	13	L	LL	T	ggcaagcatcctg	TA	0	0	1	0	0	0	0	0	0	0	0	2	0
A241	Black	399.319	405.811	403.601	402.91	49.8	51.2	50.5	47.2	49.2	48.2	53.5	54.5	54	46.4	52.6	49.5	50.55	76.49	75.47	1.02	75.98	TGGCAagcatcctgtA	LLLLLDDDDDDDDDDL	16	tacaggatgcttgcca	A.16	6	10	DDDDDDDDDD	10	LLLLL	L	TGGCA	agcatcctgt	A	0	0	0	0	0	0	0	0	0	0	0	1	0
A242	Black	382.451	463.408	421.503	422.454	38.4	35.1	36.8	30.9	35.6	33.2	39.2	37.4	38.3	31.8	31.6	31.7	35	73.66	71.37	2.29	72.515	TGGCaagcatcctgtA	LLLLDDDDDDDDDDDL	16	tacaggatgcttgcca	A.16	5	11	DDDDDDDDDDD	11	LLLL	L	TGGC	aagcatcctgt	A	0	0	0	0	0	0	0	0	0	0	0	1	0
A243	Black	334.887	362.213	366.38	354.493	42.5	45.8	44.2	30.9	30.1	30.5	40.7	33.9	37.3	27.8	28.2	28	35	73.47	70.42	3.05	71.945	TGGcAagcatcctgtA	LLLDLDDDDDDDDDDL	16	tacaggatgcttgcca	A.16	5	11	DDDDDDDDDD	10	LLLDL	L	TGGcA	agcatcctgt	A	0	0	0	0	0	0	0	0	0	0	0	1	0
A244	Black	209.403	244.691	256.301	236.799	42.1	40.4	41.2	27.4	28.8	28.1	33.3	31.5	32.4	22.5	22	22.2	30.975	67.62	65.32	2.3	66.47	TGGcaagcatcctgtA	LLLDDDDDDDDDDDDL	16	tacaggatgcttgcca	A.16	4	12	DDDDDDDDDDDD	12	LLL	L	TGG	caagcatcctgt	A	0	0	1	0	0	0	0	0	0	0	0	1	0
A245	Black	423.799	453.272	325.21	400.76	42.9	45	43.9	36.5	34.8	35.6	41	30.8	35.9	31.1	30.6	30.9	36.575	74.42	72.56	1.86	73.49	TGgCAagcatcctgtA	LLDLLDDDDDDDDDDL	16	tacaggatgcttgcca	A.16	5	11	DDDDDDDDDD	10	LLDLL	L	TGgCA	agcatcctgt	A	0	0	0	0	0	0	0	0	0	0	0	1	0
A246	Black	329.833	433.953	370.418	378.068	38.3	46.7	42.5	NA	NA	NA	NA	NA	NA	NA	NA	NA	42.5	71.47	68.42	3.05	69.945	TGgCaagcatcctgtA	LLDLDDDDDDDDDDDL	16	tacaggatgcttgcca	A.16	4	12	DDDDDDDDDDD	11	LLDL	L	TGgC	aagcatcctgt	A	0	0	0	0	0	0	0	0	0	0	0	1	0
A247	Black	500.467	372.619	396.268	423.118	47.3594	38.8764	43.1179	34.0225	31.7491	32.8858	28.1356	30.7412	29.4384	25.8659	26.3808	26.1233	32.8914	68.97	66.82	2.15	67.895	TGgcAagcatcctgtA	LLDDLDDDDDDDDDDL	16	tacaggatgcttgcca	A.16	4	12	DDDDDDDDDD	10	LLDDL	L	TGgcA	agcatcctgt	A	0	0	0	0	0	0	0	0	0	0	0	1	0
A248	Black	523.079	471.254	474.037	489.457	44.1584	53.2373	48.6978	34.6667	42.1018	38.3842	36.703	41.0542	38.8786	34.4297	39.9878	37.2087	40.7923	64.12	61.77	2.35	62.945	TGgcaagcatcctgtA	LLDDDDDDDDDDDDDL	16	tacaggatgcttgcca	A.16	3	13	DDDDDDDDDDDDD	13	LL	L	TG	gcaagcatcctgt	A	0	0	1	0	0	0	0	0	0	0	0	2	0
A249	Black	641.937	605.616	536.494	594.682	26.6469	27.0713	26.8591	26.6663	25.3314	25.9989	23.5874	26.1297	24.8586	25.8664	24.3259	25.0961	25.7032	73.27	70.62	2.65	71.945	TgGCAagcatcctgtA	LDLLLDDDDDDDDDDL	16	tacaggatgcttgcca	A.16	5	11	DDDDDDDDDD	10	LDLLL	L	TgGCA	agcatcctgt	A	0	0	0	0	0	0	0	0	0	0	0	1	0
A250	Black	338.839	326.632	306.249	323.907	19.7448	20.6788	20.2118	22.6445	18.6729	20.6587	17.4936	17.7006	17.5971	20.413	21.3156	20.8643	19.833	69.52	66.49	3.03	68.005	TgGCaagcatcctgtA	LDLLDDDDDDDDDDDL	16	tacaggatgcttgcca	A.16	4	12	DDDDDDDDDDD	11	LDLL	L	TgGC	aagcatcctgt	A	0	0	0	0	0	0	0	0	0	0	0	1	0
A251	White	186.157	205.503	220.587	204.082	25.5125	25.7446	25.6285	21.0108	19.5807	20.2957	19.6014	22.2081	20.9047	21.1128	18.108	19.6104	21.6098	68.61	66.32	2.29	67.465	TgGcAagcatcctgtA	LDLDLDDDDDDDDDDL	16	tacaggatgcttgcca	A.16	4	12	DDDDDDDDDD	10	LDLDL	L	TgGcA	agcatcctgt	A	0	0	0	0	0	0	0	0	0	0	0	1	0
A252	Black	153.367	190.142	196.254	179.921	50.2577	39.2768	44.7672	33.9254	33.7398	33.8326	36.232	36.0033	36.1177	31.8232	35.5183	33.6708	37.0971	62.97	60.82	2.15	61.895	TgGcaagcatcctgtA	LDLDDDDDDDDDDDDL	16	tacaggatgcttgcca	A.16	3	13	DDDDDDDDDDDD	12	LDL	L	TgG	caagcatcctgt	A	0	0	1	0	0	0	0	0	0	0	0	1	0
A253	Black	324.33	335.562	441.859	367.25	22.1804	25.0978	23.6391	20.2348	20.4654	20.3501	17.5296	21.3933	19.4615	18.9519	17.8978	18.4248	20.4689	68.12	65.77	2.35	66.945	TggCAagcatcctgtA	LDDLLDDDDDDDDDDL	16	tacaggatgcttgcca	A.16	4	12	DDDDDDDDDD	10	LDDLL	L	TggCA	agcatcctgt	A	0	0	0	0	0	0	0	0	0	0	0	1	0
A254	Black	189.506	169.099	174.054	177.553	137.847	129.135	133.491	35.8249	40.0449	37.9349	33.2855	37.184	35.2347	32.7774	31.5019	32.1396	59.7001	65.27	62.62	2.65	63.945	TggCaagcatcctgtA	LDDLDDDDDDDDDDDL	16	tacaggatgcttgcca	A.16	3	13	DDDDDDDDDDD	11	LDDL	L	TggC	aagcatcctgt	A	0	0	0	0	0	0	0	0	0	0	0	1	0
A255	Black	147.435	137.067	152.627	145.71	44.1576	49.297	46.7273	45.6761	42.3479	44.012	35.7682	40.1778	37.973	35.3091	44.1254	39.7173	42.1074	64.52	61.49	3.03	63.005	TggcAagcatcctgtA	LDDDLDDDDDDDDDDL	16	tacaggatgcttgcca	A.16	3	13	DDDDDDDDDD	10	LDDDL	L	TggcA	agcatcctgt	A	0	0	0	0	0	0	0	0	0	0	0	1	0
A256	Black	180.33	192.115	229.907	200.784	68.4343	60.6317	64.533	67.5017	59.7131	63.6074	58.5188	56.21	57.3644	54.8261	54.4717	54.6489	60.0384	57.61	56.32	1.29	56.965	TggcaagcatcctgtA	LDDDDDDDDDDDDDDL	16	tacaggatgcttgcca	A.16	2	14	DDDDDDDDDDDDDD	14	L	L	T	ggcaagcatcctgt	A	0	0	1	0	0	0	0	0	0	0	0	2	0
B1	Black	243.131	281.975	290.915	272.007	38.4471	40.8091	39.6281	38.1093	40.1842	39.1468	37.2	38.7	38	36.4	38.2	37.3	38.5187	76.02	73.87	2.15	74.945	GTTActgccttcTTAC	LLLLDDDDDDDDLLLL	16	gtaagaaggcagtaac	B.16	8	8	DDDDDDDD	8	LLLL	LLLL	GTTA	ctgccttc	TTAC	0	0	0	0	0	0	0	0	0	0	0	0	0
B2	Black	648.832	631.458	590.41	623.567	51.9505	59.4554	55.7029	58.5471	65.3853	61.9662	52.7616	64.395	58.5783	52.3496	74.3275	63.3385	59.8965	83.12	81.72	1.4	82.42	GTTACtgccttCTTAC	LLLLLDDDDDDLLLLL	16	gtaagaaggcagtaac	B.16	10	6	DDDDDD	6	LLLLL	LLLLL	GTTAC	tgcctt	CTTAC	0	0	0	0	0	0	0	0	0	0	0	0	0
B3	Black	438.947	478.486	466.583	461.339	50.9228	43.3926	47.1577	44.9594	47.3557	46.1575	48.0236	44.171	46.0973	44.4321	40.4373	42.4347	45.4618	80.32	78.52	1.8	79.42	GTTActgccttCTTAC	LLLLDDDDDDDLLLLL	16	gtaagaaggcagtaac	B.16	9	7	DDDDDDD	7	LLLL	LLLLL	GTTA	ctgcctt	CTTAC	0	0	0	0	0	0	0	0	0	0	0	0	0
B4	Black	413.029	521.304	488.544	474.292	67.5862	63.9647	65.7755	69.1458	54.8303	61.9881	68.6895	68.548	68.6187	57.4926	57.3238	57.4082	63.4476	82.42	80.37	2.05	81.395	GTTaCtgccttCTTAC	LLLDLDDDDDDLLLLL	16	gtaagaaggcagtaac	B.16	9	7	DDDDDD	6	LLLDL	LLLLL	GTTaC	tgcctt	CTTAC	0	0	0	0	0	0	0	0	0	0	0	0	0
B5	Black	358.499	397.625	380.283	378.803	32.7402	31.8827	32.3114	32.194	34.0217	33.1078	31.6263	33.5685	32.5974	31.2772	32.065	31.6711	32.4219	77.62	76.22	1.4	76.92	GTTactgccttCTTAC	LLLDDDDDDDDLLLLL	16	gtaagaaggcagtaac	B.16	8	8	DDDDDDDD	8	LLL	LLLLL	GTT	actgcctt	CTTAC	0	0	0	0	0	0	0	0	0	0	0	0	0
B6	Black	437.572	490.011	493.94	473.841	49.7102	55.6473	52.6788	62.4504	51.6952	57.0728	55.5103	59.6977	57.604	59.3663	60.4711	59.9187	56.8186	79.02	76.92	2.1	77.97	GTtACtgccttCTTAC	LLDLLDDDDDDLLLLL	16	gtaagaaggcagtaac	B.16	9	7	DDDDDD	6	LLDLL	LLLLL	GTtAC	tgcctt	CTTAC	0	0	0	0	0	0	0	0	0	0	0	0	0
B7	Black	311.8	333.121	361.201	335.374	51.1459	51.5601	51.353	49.6493	43.888	46.7686	40.3151	40.5748	40.4449	39.4731	36.2064	37.8397	44.1016	74.97	72.82	2.15	73.895	GTtActgccttCTTAC	LLDLDDDDDDDLLLLL	16	gtaagaaggcagtaac	B.16	8	8	DDDDDDD	7	LLDL	LLLLL	GTtA	ctgcctt	CTTAC	0	0	0	0	0	0	0	0	0	0	0	0	0
B8	Black	336.999	337.487	419.467	364.651	46.9962	70.2812	58.6387	60.8962	56.9124	58.9043	47.4988	51.973	49.7359	48.384	51.9785	50.1813	54.365	76.02	73.72	2.3	74.87	GTtaCtgccttCTTAC	LLDDLDDDDDDLLLLL	16	gtaagaaggcagtaac	B.16	8	8	DDDDDD	6	LLDDL	LLLLL	GTtaC	tgcctt	CTTAC	0	0	0	0	0	0	0	0	0	0	0	0	0
B9	Black	329.028	300.825	352.905	327.586	23.0085	33.1615	28.085	22.9	20.5	21.7	24.7	23.6	24.1	18.4	20.9	19.7	23.3962	72.12	68.72	3.4	70.42	GTtactgccttCTTAC	LLDDDDDDDDDLLLLL	16	gtaagaaggcagtaac	B.16	7	9	DDDDDDDDD	9	LL	LLLLL	GT	tactgcctt	CTTAC	0	0	0	0	0	0	0	0	0	0	0	0	0
B10	Black	622.411	599.453	626.064	615.976	52.618	50.869	51.7435	66.7709	54.4716	60.6212	51.1671	61.0749	56.121	54.5256	57.7706	56.1481	56.1584	80.17	76.62	3.55	78.395	GtTACtgccttCTTAC	LDLLLDDDDDDLLLLL	16	gtaagaaggcagtaac	B.16	9	7	DDDDDD	6	LDLLL	LLLLL	GtTAC	tgcctt	CTTAC	0	0	0	0	0	0	0	0	0	0	0	0	0
B11	Black	305.57	354.061	424.62	361.417	37.5654	32.057	34.8112	34.2872	37.8001	36.0437	41.6278	42.4458	42.0368	41.3076	41.8047	41.5562	38.612	69.37	67.52	1.85	68.445	GtTActgccttCTTAC	LDLLDDDDDDDLLLLL	16	gtaagaaggcagtaac	B.16	8	8	DDDDDDD	7	LDLL	LLLLL	GtTA	ctgcctt	CTTAC	0	0	0	0	0	0	0	0	0	0	0	0	0
B12	Black	289.844	346.496	390.167	342.169	63.8018	57.5864	60.6941	55.004	61.6868	58.3454	56.5704	63.5367	60.0535	56.3541	53.1895	54.7718	58.4662	78.47	76.42	2.05	77.445	GtTaCtgccttCTTAC	LDLDLDDDDDDLLLLL	16	gtaagaaggcagtaac	B.16	8	8	DDDDDD	6	LDLDL	LLLLL	GtTaC	tgcctt	CTTAC	0	0	0	0	0	0	0	0	0	0	0	0	0
B13	Black	243.647	291.586	360.243	298.492	21.6348	27.6986	24.6667	29.6322	29.6148	29.6235	25.4369	28.9183	27.1776	24.8086	24.0787	24.4437	26.4779	73.97	70.82	3.15	72.395	GtTactgccttCTTAC	LDLDDDDDDDDLLLLL	16	gtaagaaggcagtaac	B.16	7	9	DDDDDDDD	8	LDL	LLLLL	GtT	actgcctt	CTTAC	0	0	0	0	0	0	0	0	0	0	0	0	0
B14	Black	449.632	462.011	542.774	484.806	34.448	38.4084	36.4282	44.1219	39.9584	42.0401	44.4332	46.702	45.5676	48.649	45.3345	46.9918	42.7569	75.02	72.72	2.3	73.87	GttACtgccttCTTAC	LDDLLDDDDDDLLLLL	16	gtaagaaggcagtaac	B.16	8	8	DDDDDD	6	LDDLL	LLLLL	GttAC	tgcctt	CTTAC	0	0	0	0	0	0	0	0	0	0	0	0	0
B15	Black	270.452	258.31	275.623	268.128	41.0241	40.5882	40.8061	34.2474	32.3579	33.3026	33.4317	33.4449	33.4383	32.3745	33.365	32.8697	35.1042	72.17	69.62	2.55	70.895	GttActgccttCTTAC	LDDLDDDDDDDLLLLL	16	gtaagaaggcagtaac	B.16	7	9	DDDDDDD	7	LDDL	LLLLL	GttA	ctgcctt	CTTAC	0	0	0	0	0	0	0	0	0	0	0	0	0
B16	Black	346.803	332.046	397.925	358.924	35.7129	35.3439	35.5284	35.6439	37.0272	36.3356	30.3223	38.2414	34.2818	33.691	31.4245	32.5578	34.6759	72.47	70.37	2.1	71.42	GttaCtgccttCTTAC	LDDDLDDDDDDLLLLL	16	gtaagaaggcagtaac	B.16	7	9	DDDDDD	6	LDDDL	LLLLL	GttaC	tgcctt	CTTAC	0	0	0	0	0	0	0	0	0	0	0	0	0
B17	Black	331.086	317.324	400.746	349.719	22.4044	20.1115	21.2579	17.9178	16.2525	17.0852	14.5575	14.6052	14.5813	12.7707	14.6784	13.7246	16.6622	67.61	65.32	2.29	66.465	GttactgccttCTTAC	LDDDDDDDDDDLLLLL	16	gtaagaaggcagtaac	B.16	6	10	DDDDDDDDDD	10	L	LLLLL	G	ttactgcctt	CTTAC	0	0	0	0	0	1	0	0	0	0	0	0	0
B18	Black	637.528	625.597	545.612	602.912	50.4467	52.0183	51.2325	60.5232	53.3404	56.9318	52.2704	55.5316	53.901	59.8521	61.6583	60.7552	55.7051	83.97	80.82	3.15	82.395	GTTACtgccttCTTaC	LLLLLDDDDDDLLLDL	16	gtaagaaggcagtaac	B.16	9	7	DDDDDD	6	LLLLL	LLLDL	GTTAC	tgcctt	CTTaC	0	0	0	0	0	0	0	0	0	0	0	0	0
B19	Black	446.949	456.419	429.053	444.14	27.862	31.8764	29.8692	43.2738	37.9728	40.6233	43.7442	43.4295	43.5868	35.2523	45.9102	40.5813	38.6651	81.07	78.62	2.45	79.845	GTTActgccttCTTaC	LLLLDDDDDDDLLLDL	16	gtaagaaggcagtaac	B.16	8	8	DDDDDDD	7	LLLL	LLLDL	GTTA	ctgcctt	CTTaC	0	0	0	0	0	0	0	0	0	0	0	0	0
B20	Black	467.812	488.104	498.913	484.943	45.9313	56.7943	51.3628	56.0111	54.095	55.0531	61.1908	54.3396	57.7652	62.812	58.7894	60.8007	56.2455	82.22	80.62	1.6	81.42	GTTaCtgccttCTTaC	LLLDLDDDDDDLLLDL	16	gtaagaaggcagtaac	B.16	8	8	DDDDDD	6	LLLDL	LLLDL	GTTaC	tgcctt	CTTaC	0	0	0	0	0	0	0	0	0	0	0	0	0
B21	Black	379.343	358.835	341.812	359.997	23.1436	29.3998	26.2717	24.6827	16.8341	20.7584	27.5905	27.4147	27.5026	30.4935	29.1171	29.8053	26.0845	77.32	75.52	1.8	76.42	GTTactgccttCTTaC	LLLDDDDDDDDLLLDL	16	gtaagaaggcagtaac	B.16	7	9	DDDDDDDD	8	LLL	LLLDL	GTT	actgcctt	CTTaC	0	0	0	0	0	0	0	0	0	0	0	0	0
B22	Black	448.712	515.801	553.079	505.864	44.2359	40.175	42.2055	53.5189	58.1372	55.828	55.5434	57.6365	56.59	58.296	58.3777	58.3369	53.2401	79.02	76.87	2.15	77.945	GTtACtgccttCTTaC	LLDLLDDDDDDLLLDL	16	gtaagaaggcagtaac	B.16	8	8	DDDDDD	6	LLDLL	LLLDL	GTtAC	tgcctt	CTTaC	0	0	0	0	0	0	0	0	0	0	0	0	0
B23	Black	325.499	289.272	305.855	306.875	38.9756	61.7087	50.3422	41.9047	64.2814	53.093	41.4265	47.8238	44.6251	48.2923	43.729	46.0106	48.5177	76.12	73.72	2.4	74.92	GTtActgccttCTTaC	LLDLDDDDDDDLLLDL	16	gtaagaaggcagtaac	B.16	7	9	DDDDDDD	7	LLDL	LLLDL	GTtA	ctgcctt	CTTaC	0	0	0	0	0	0	0	0	0	0	0	0	0
B24	Black	362.888	359.372	397.462	373.241	57.1936	52.5532	54.8734	48.3909	54.7061	51.5485	44.3665	48.8174	46.592	53.4357	50.5948	52.0153	51.2573	76.22	74.62	1.6	75.42	GTtaCtgccttCTTaC	LLDDLDDDDDDLLLDL	16	gtaagaaggcagtaac	B.16	7	9	DDDDDD	6	LLDDL	LLLDL	GTtaC	tgcctt	CTTaC	0	0	0	0	0	0	0	0	0	0	0	0	0
B25	Black	341.244	284.34	372.474	332.686	26.402	25.1819	25.792	20.2	15.3	17.7	18.6	17	17.8	13.3	15.1	14.2	18.873	71.32	68.57	2.75	69.945	GTtactgccttCTTaC	LLDDDDDDDDDLLLDL	16	gtaagaaggcagtaac	B.16	6	10	DDDDDDDDD	9	LL	LLLDL	GT	tactgcctt	CTTaC	0	0	0	0	0	0	0	0	0	0	0	0	0
B26	Black	582.462	613.323	721.569	639.118	63.527	48.605	56.066	50.3283	48.2931	49.3107	48.5327	49.6736	49.1031	58.5306	54.4451	56.4879	52.7419	80.37	76.52	3.85	78.445	GtTACtgccttCTTaC	LDLLLDDDDDDLLLDL	16	gtaagaaggcagtaac	B.16	8	8	DDDDDD	6	LDLLL	LLLDL	GtTAC	tgcctt	CTTaC	0	0	0	0	0	0	0	0	0	0	0	0	0
B27	Black	306.164	373.358	414.621	364.715	39.7029	32.3938	36.0483	36.648	35.4417	36.0449	35.7867	41.1607	38.4737	35.9818	40.8026	38.3922	37.2398	75.57	74.44	1.13	75.005	GtTActgccttCTTaC	LDLLDDDDDDDLLLDL	16	gtaagaaggcagtaac	B.16	7	9	DDDDDDD	7	LDLL	LLLDL	GtTA	ctgcctt	CTTaC	0	0	0	0	0	0	0	0	0	0	0	0	0
B28	Black	291.224	363.703	407.923	354.283	46.433	48.5705	47.5017	51.3689	58.1146	54.7418	52.9987	55.3397	54.1692	51.5784	55.1382	53.3583	52.4428	78.02	75.87	2.15	76.945	GtTaCtgccttCTTaC	LDLDLDDDDDDLLLDL	16	gtaagaaggcagtaac	B.16	7	9	DDDDDD	6	LDLDL	LLLDL	GtTaC	tgcctt	CTTaC	0	0	0	0	0	0	0	0	0	0	0	0	0
B29	Black	231.788	276.372	306.04	271.4	25.3586	22.6853	24.022	22.546	24.6767	23.6113	23.1467	22.9022	23.0244	24.4564	25.9537	25.2051	23.9657	73.12	71.7	1.42	72.41	GtTactgccttCTTaC	LDLDDDDDDDDLLLDL	16	gtaagaaggcagtaac	B.16	6	10	DDDDDDDD	8	LDL	LLLDL	GtT	actgcctt	CTTaC	0	0	0	0	0	0	0	0	0	0	0	0	0
B30	Black	340.938	408.215	491.432	413.528	43.4855	42.8165	43.151	40.7377	42.5389	41.6383	40.716	43.5962	42.1561	42.1358	44.961	43.5484	42.6235	75.22	72.62	2.6	73.92	GttACtgccttCTTaC	LDDLLDDDDDDLLLDL	16	gtaagaaggcagtaac	B.16	7	9	DDDDDD	6	LDDLL	LLLDL	GttAC	tgcctt	CTTaC	0	0	0	0	0	0	0	0	0	0	0	0	0
B31	Black	209.962	213.876	255.951	226.596	40.3871	51.1531	45.7701	43.5156	43.5406	43.5281	41.5817	42.9661	42.2739	43.7027	40.831	42.2669	43.4597	72.37	70.52	1.85	71.445	GttActgccttCTTaC	LDDLDDDDDDDLLLDL	16	gtaagaaggcagtaac	B.16	6	10	DDDDDDD	7	LDDL	LLLDL	GttA	ctgcctt	CTTaC	0	0	0	0	0	0	0	0	0	0	0	0	0
B32	Black	266.446	248.342	268.527	261.105	41.6339	45.3614	43.4977	41.3562	41.7191	41.5376	44.1907	41.9802	43.0854	34.327	38.0673	36.1971	41.0795	71.97	68.92	3.05	70.445	GttaCtgccttCTTaC	LDDDLDDDDDDLLLDL	16	gtaagaaggcagtaac	B.16	6	10	DDDDDD	6	LDDDL	LLLDL	GttaC	tgcctt	CTTaC	0	0	0	0	0	0	0	0	0	0	0	0	0
B33	Black	230.245	235.022	319.052	261.44	25.1016	25.1844	25.143	21.0365	21.4441	21.2403	18.5098	18.2561	18.3829	15.5069	17.428	16.4675	20.3084	67.02	64.77	2.25	65.895	GttactgccttCTTaC	LDDDDDDDDDDLLLDL	16	gtaagaaggcagtaac	B.16	5	11	DDDDDDDDDD	10	L	LLLDL	G	ttactgcctt	CTTaC	0	0	0	0	0	1	0	0	0	0	0	0	0
B34	Black	447.672	454.931	560.236	487.613	51.7469	48.7038	50.2253	54.1202	54.6938	54.407	53.1218	56.1337	54.6278	56.6335	57.7264	57.18	54.11	80.02	78.67	1.35	79.345	GTTACtgccttCTtAC	LLLLLDDDDDDLLDLL	16	gtaagaaggcagtaac	B.16	9	7	DDDDDD	6	LLLLL	LLDLL	GTTAC	tgcctt	CTtAC	0	0	0	0	0	0	0	0	0	0	0	0	0
B35	Black	264.252	281.009	328.588	291.283	34.7514	39.3886	37.07	48.1799	48.6476	48.4137	41.201	42.6433	41.9221	43.1148	49.7688	46.4418	43.4619	78.17	74.62	3.55	76.395	GTTActgccttCTtAC	LLLLDDDDDDDLLDLL	16	gtaagaaggcagtaac	B.16	8	8	DDDDDDD	7	LLLL	LLDLL	GTTA	ctgcctt	CTtAC	0	0	0	0	0	0	0	0	0	0	0	0	0
B36	Black	283.327	295.109	341.93	306.789	52.084	62.4188	57.2514	59.3586	63.3626	61.3606	56.2033	57.4973	56.8503	60.3944	68.1966	64.2955	59.9394	80.27	76.58	3.69	78.425	GTTaCtgccttCTtAC	LLLDLDDDDDDLLDLL	16	gtaagaaggcagtaac	B.16	8	8	DDDDDD	6	LLLDL	LLDLL	GTTaC	tgcctt	CTtAC	0	0	0	0	0	0	0	0	0	0	0	0	0
B37	Black	223.891	217.664	287.478	243.011	31.8357	31.4935	31.6646	37.1799	40.1431	38.6615	28.4172	34.9116	31.6644	34.8472	39.3024	37.0748	34.7663	74.02	72.82	1.2	73.42	GTTactgccttCTtAC	LLLDDDDDDDDLLDLL	16	gtaagaaggcagtaac	B.16	7	9	DDDDDDDD	8	LLL	LLDLL	GTT	actgcctt	CTtAC	0	0	0	0	0	0	0	0	0	0	0	0	0
B38	Black	236.273	280.817	350.089	289.06	47.3629	50.1471	48.755	58.6123	69.403	64.0077	59.8052	61.1813	60.4932	62.9211	68.2651	65.5931	59.7122	76.02	73.82	2.2	74.92	GTtACtgccttCTtAC	LLDLLDDDDDDLLDLL	16	gtaagaaggcagtaac	B.16	8	8	DDDDDD	6	LLDLL	LLDLL	GTtAC	tgcctt	CTtAC	0	0	0	0	0	0	0	0	0	0	0	0	0
B39	Black	150.66	152.81	186.762	163.411	50.6848	69.9456	60.3152	65.0163	63.5795	64.2979	66.6669	71.9373	69.3021	63.504	55.6795	59.5917	63.3767	73.07	69.72	3.35	71.395	GTtActgccttCTtAC	LLDLDDDDDDDLLDLL	16	gtaagaaggcagtaac	B.16	7	9	DDDDDDD	7	LLDL	LLDLL	GTtA	ctgcctt	CTtAC	0	0	0	0	0	0	0	0	0	0	0	0	0
B40	Black	163.607	226.677	234.49	208.258	52.3891	46.6017	49.4954	54.9749	46.5849	50.7799	50.6754	57.7139	54.1946	56.4887	54.6836	55.5862	52.514	72.12	70.77	1.35	71.445	GTtaCtgccttCTtAC	LLDDLDDDDDDLLDLL	16	gtaagaaggcagtaac	B.16	7	9	DDDDDD	6	LLDDL	LLDLL	GTtaC	tgcctt	CTtAC	0	0	0	0	0	0	0	0	0	0	0	0	0
B41	Black	193.178	209.597	266.953	223.242	23.0595	29.7735	26.4165	21.7	23.4	22.5	25.1	26.6	25.8	21.2	24.2	22.7	24.3541	67.42	65.47	1.95	66.445	GTtactgccttCTtAC	LLDDDDDDDDDLLDLL	16	gtaagaaggcagtaac	B.16	6	10	DDDDDDDDD	9	LL	LLDLL	GT	tactgcctt	CTtAC	0	0	0	0	0	0	0	0	0	0	0	0	0
B42	Black	411.912	385.897	432.495	410.101	51.5572	52.2511	51.9042	53.439	62.3441	57.8915	58.1824	64.5973	61.3898	56.0922	55.6269	55.8596	56.7613	77.22	73.7	3.52	75.46	GtTACtgccttCTtAC	LDLLLDDDDDDLLDLL	16	gtaagaaggcagtaac	B.16	8	8	DDDDDD	6	LDLLL	LLDLL	GtTAC	tgcctt	CTtAC	0	0	0	0	0	0	0	0	0	0	0	0	0
B43	Black	204.667	199.141	249.472	217.76	38.2969	35.0096	36.6533	44.2724	56.087	50.1797	50.4253	51.0049	50.7151	46.8528	53.4691	50.161	46.9273	73.42	71.57	1.85	72.495	GtTActgccttCTtAC	LDLLDDDDDDDLLDLL	16	gtaagaaggcagtaac	B.16	7	9	DDDDDDD	7	LDLL	LLDLL	GtTA	ctgcctt	CTtAC	0	0	0	0	0	0	0	0	0	0	0	0	0
B44	Black	249.551	241.512	259.335	250.133	64.639	56.7688	60.7039	69.3713	68.2665	68.8189	63.6563	69.9593	66.8078	75.1147	66.362	70.7383	66.7672	75.57	73.42	2.15	74.495	GtTaCtgccttCTtAC	LDLDLDDDDDDLLDLL	16	gtaagaaggcagtaac	B.16	7	9	DDDDDD	6	LDLDL	LLDLL	GtTaC	tgcctt	CTtAC	0	0	0	0	0	0	0	0	0	0	0	0	0
B45	Black	139.371	127.46	139.224	135.352	58.794	61.9493	60.3717	42.568	40.5956	41.5818	42.2298	48.9896	45.6097	43.5284	40.5328	42.0306	47.3984	70.97	66.97	4	68.97	GtTactgccttCTtAC	LDLDDDDDDDDLLDLL	16	gtaagaaggcagtaac	B.16	6	10	DDDDDDDD	8	LDL	LLDLL	GtT	actgcctt	CTtAC	0	0	0	0	0	0	0	0	0	0	0	0	0
B46	Black	168.298	198.116	220.314	195.576	44.5958	73.0751	58.8355	52.7752	50.2105	51.4928	41.5495	48.0639	44.8067	46.3328	49.8472	48.09	50.8062	70.92	68.82	2.1	69.87	GttACtgccttCTtAC	LDDLLDDDDDDLLDLL	16	gtaagaaggcagtaac	B.16	7	9	DDDDDD	6	LDDLL	LLDLL	GttAC	tgcctt	CTtAC	0	0	0	0	0	0	0	0	0	0	0	0	0
B47	Black	140.76	141.574	170.913	151.082	36.394	38.4403	37.4171	34.2989	38.0233	36.1611	33.8241	38.5899	36.207	33.1292	35.2294	34.1793	35.9911	68.12	65.72	2.4	66.92	GttActgccttCTtAC	LDDLDDDDDDDLLDLL	16	gtaagaaggcagtaac	B.16	6	10	DDDDDDD	7	LDDL	LLDLL	GttA	ctgcctt	CTtAC	0	0	0	0	0	0	0	0	0	0	0	0	0
B48	Black	151.024	162.881	181.06	164.988	46.6139	41.4087	44.0113	35.8765	45.1495	40.513	37.0301	40.6635	38.8468	34.7636	37.4457	36.1047	39.869	69.32	66.52	2.8	67.92	GttaCtgccttCTtAC	LDDDLDDDDDDLLDLL	16	gtaagaaggcagtaac	B.16	6	10	DDDDDD	6	LDDDL	LLDLL	GttaC	tgcctt	CTtAC	0	0	0	0	0	0	0	0	0	0	0	0	0
B49	Black	121.876	130.444	156.818	136.379	26.6357	30.9959	28.8158	25.0414	27.7473	26.3943	26.5568	25.6718	26.1143	25.476	26.9325	26.2042	26.8822	63.42	61.37	2.05	62.395	GttactgccttCTtAC	LDDDDDDDDDDLLDLL	16	gtaagaaggcagtaac	B.16	5	11	DDDDDDDDDD	10	L	LLDLL	G	ttactgcctt	CTtAC	0	0	0	0	0	1	0	0	0	0	0	0	0
B50	Black	460.5	464.968	549.853	491.774	59.6498	45.882	52.7659	56.0318	67.8281	61.9299	61.0086	60.1048	60.5567	70.8375	59.565	65.2012	60.1134	77.62	76.22	1.4	76.92	GTTACtgccttCTtaC	LLLLLDDDDDDLLDDL	16	gtaagaaggcagtaac	B.16	8	8	DDDDDD	6	LLLLL	LLDDL	GTTAC	tgcctt	CTtaC	0	0	0	0	0	0	0	0	0	0	0	0	0
B51	Black	238.084	265.033	287.788	263.635	49.6988	48.9553	49.3271	46.9785	44.2876	45.6331	49.1618	52.5084	50.8351	53.0717	45.1908	49.1313	48.7316	74.92	72.82	2.1	73.87	GTTActgccttCTtaC	LLLLDDDDDDDLLDDL	16	gtaagaaggcagtaac	B.16	7	9	DDDDDDD	7	LLLL	LLDDL	GTTA	ctgcctt	CTtaC	0	0	0	0	0	0	0	0	0	0	0	0	0
B52	Black	295.331	290.795	338.529	308.218	62.1847	52.3911	57.2879	67.9607	73.6307	70.7957	53.8366	60.2369	57.0368	50.8495	61.1912	56.0204	60.2852	76.37	75.52	0.85	75.945	GTTaCtgccttCTtaC	LLLDLDDDDDDLLDDL	16	gtaagaaggcagtaac	B.16	7	9	DDDDDD	6	LLLDL	LLDDL	GTTaC	tgcctt	CTtaC	0	0	0	0	0	0	0	0	0	0	0	0	0
B53	Black	262.603	253.387	303.175	273.055	26.215	26.2553	26.2351	23.8556	24.8044	24.33	26.3641	26.577	26.4705	24.7754	29.2046	26.99	26.0064	72.47	70.42	2.05	71.445	GTTactgccttCTtaC	LLLDDDDDDDDLLDDL	16	gtaagaaggcagtaac	B.16	6	10	DDDDDDDD	8	LLL	LLDDL	GTT	actgcctt	CTtaC	0	0	0	0	0	0	0	0	0	0	0	0	0
B54	Black	273.557	388.454	407.13	356.38	40.793	43.9711	42.3821	45.1623	47.4947	46.3285	49.6715	55.6838	52.6777	50.0866	52.0956	51.0911	48.1198	74.02	70.97	3.05	72.495	GTtACtgccttCTtaC	LLDLLDDDDDDLLDDL	16	gtaagaaggcagtaac	B.16	7	9	DDDDDD	6	LLDLL	LLDDL	GTtAC	tgcctt	CTtaC	0	0	0	0	0	0	0	0	0	0	0	0	0
B55	Black	154.685	195.707	237.807	196.066	29.4563	34.0515	31.7539	36.6554	38.5803	37.6179	41.9517	40.4771	41.2144	38.8306	39.5912	39.2109	37.4493	70.02	67.82	2.2	68.92	GTtActgccttCTtaC	LLDLDDDDDDDLLDDL	16	gtaagaaggcagtaac	B.16	6	10	DDDDDDD	7	LLDL	LLDDL	GTtA	ctgcctt	CTtaC	0	0	0	0	0	0	0	0	0	0	0	0	0
B56	Black	189.243	219.159	285.494	231.298	48.1931	45.7509	46.972	58.7106	45.201	51.9558	49.851	52.0327	50.9418	57.5432	51.2235	54.3833	51.0633	71.12	68.67	2.45	69.895	GTtaCtgccttCTtaC	LLDDLDDDDDDLLDDL	16	gtaagaaggcagtaac	B.16	6	10	DDDDDD	6	LLDDL	LLDDL	GTtaC	tgcctt	CTtaC	0	0	0	0	0	0	0	0	0	0	0	0	0
B57	Black	173.449	168.445	254.628	198.841	34.7168	36.317	35.5169	25.8	23.6	24.7	24.9	24.7	24.8	20.2	24.6	22.4	26.8542	65.62	62.32	3.3	63.97	GTtactgccttCTtaC	LLDDDDDDDDDLLDDL	16	gtaagaaggcagtaac	B.16	5	11	DDDDDDDDD	9	LL	LLDDL	GT	tactgcctt	CTtaC	0	0	0	0	0	0	0	0	0	0	0	0	0
B58	Black	533.549	446.547	515.974	498.69	53.4512	43.4368	48.444	55.3621	49.3882	52.3752	46.4896	54.0247	50.2572	54.0084	63.741	58.8747	52.4878	74.27	72.62	1.65	73.445	GtTACtgccttCTtaC	LDLLLDDDDDDLLDDL	16	gtaagaaggcagtaac	B.16	7	9	DDDDDD	6	LDLLL	LLDDL	GtTAC	tgcctt	CTtaC	0	0	0	0	0	0	0	0	0	0	0	0	0
B59	Black	211.328	243.794	309.577	254.899	47.487	40.6213	44.0542	42.4287	34.7865	38.6076	30.5282	33.1816	31.8549	37.0636	39.1647	38.1141	38.1577	70.47	68.37	2.1	69.42	GtTActgccttCTtaC	LDLLDDDDDDDLLDDL	16	gtaagaaggcagtaac	B.16	6	10	DDDDDDD	7	LDLL	LLDDL	GtTA	ctgcctt	CTtaC	0	0	0	0	0	0	0	0	0	0	0	0	0
B60	Black	223.45	299.808	321.569	281.609	46.3777	49.7437	48.0607	53.6989	54.4277	54.0633	52.5762	52.3271	52.4516	54.882	61.0662	57.9741	53.1374	74.02	70.88	3.14	72.45	GtTaCtgccttCTtaC	LDLDLDDDDDDLLDDL	16	gtaagaaggcagtaac	B.16	6	10	DDDDDD	6	LDLDL	LLDDL	GtTaC	tgcctt	CTtaC	0	0	0	0	0	0	0	0	0	0	0	0	0
B61	Black	134.555	161.111	179.636	158.434	24.3301	27.2276	25.7789	27.7687	24.6685	26.2186	28.6772	32.1405	30.4088	29.5911	30.1954	29.8932	28.0749	73.02	70.82	2.2	71.92	GtTactgccttCTtaC	LDLDDDDDDDDLLDDL	16	gtaagaaggcagtaac	B.16	5	11	DDDDDDDD	8	LDL	LLDDL	GtT	actgcctt	CTtaC	0	0	0	0	0	0	0	0	0	0	0	0	0
B62	Black	197.858	245.461	361.279	268.199	37.0557	41.3108	39.1833	45.7893	41.9313	43.8603	41.1335	49.4608	45.2972	48.6475	51.2733	49.9604	44.5753	70.12	67.67	2.45	68.895	GttACtgccttCTtaC	LDDLLDDDDDDLLDDL	16	gtaagaaggcagtaac	B.16	6	10	DDDDDD	6	LDDLL	LLDDL	GttAC	tgcctt	CTtaC	0	0	0	0	0	0	0	0	0	0	0	0	0
B63	Black	129.62	132.379	143.054	135.018	52.725	57.2641	54.9946	44.0138	41.7369	42.8754	44.3219	42.0132	43.1675	48.7474	42.4251	45.5862	46.6559	66.27	64.62	1.65	65.445	GttActgccttCTtaC	LDDLDDDDDDDLLDDL	16	gtaagaaggcagtaac	B.16	5	11	DDDDDDD	7	LDDL	LLDDL	GttA	ctgcctt	CTtaC	0	0	0	0	0	0	0	0	0	0	0	0	0
B64	Black	110.755	138.226	127.16	125.38	50.172	74.2836	62.2278	47.4484	41.2962	44.3723	46.2943	47.4464	46.8704	39.2788	56.3367	47.8078	50.3196	67.57	65.44	2.13	66.505	GttaCtgccttCTtaC	LDDDLDDDDDDLLDDL	16	gtaagaaggcagtaac	B.16	5	11	DDDDDD	6	LDDDL	LLDDL	GttaC	tgcctt	CTtaC	0	0	0	0	0	0	0	0	0	0	0	0	0
B65	Black	113.376	136.115	152.165	133.885	48.1714	42.754	45.4627	37.5899	35.2172	36.4035	34.5627	36.1296	35.3461	29.6595	33.1703	31.4149	37.1568	62	59.92	2.08	60.96	GttactgccttCTtaC	LDDDDDDDDDDLLDDL	16	gtaagaaggcagtaac	B.16	4	12	DDDDDDDDDD	10	L	LLDDL	G	ttactgcctt	CTtaC	0	0	0	0	0	1	0	0	0	0	0	0	0
B66	Black	342.251	498.622	481.539	440.804	58.0055	55.7329	56.8692	61.0466	57.0918	59.0692	53.4232	58.7945	56.1089	56.2721	60.6305	58.4513	57.6246	81	78.77	2.23	79.885	GTTACtgccttCtTAC	LLLLLDDDDDDLDLLL	16	gtaagaaggcagtaac	B.16	9	7	DDDDDD	6	LLLLL	LDLLL	GTTAC	tgcctt	CtTAC	0	0	0	0	0	0	0	0	0	0	0	0	0
B67	Black	198.055	273.726	286.955	252.912	44.7845	44.6434	44.714	43.4568	49.313	46.3849	42.6159	49.486	46.051	47.0113	52.1846	49.598	46.6869	78	75.67	2.33	76.835	GTTActgccttCtTAC	LLLLDDDDDDDLDLLL	16	gtaagaaggcagtaac	B.16	8	8	DDDDDDD	7	LLLL	LDLLL	GTTA	ctgcctt	CtTAC	0	0	0	0	0	0	0	0	0	0	0	0	0
B68	Black	201.883	302.884	312.84	272.536	53.3501	52.3062	52.8281	59.4807	68.7051	64.0929	59.0109	56.4947	57.7528	57.5217	63.5091	60.5154	58.7973	80.2	77.62	2.58	78.91	GTTaCtgccttCtTAC	LLLDLDDDDDDLDLLL	16	gtaagaaggcagtaac	B.16	8	8	DDDDDD	6	LLLDL	LDLLL	GTTaC	tgcctt	CtTAC	0	0	0	0	0	0	0	0	0	0	0	0	0
B69	Black	163.162	208.758	218.805	196.908	42.8605	36.0741	39.4673	29.8403	36.415	33.1277	35.7146	33.3927	34.5537	33.9156	37.0281	35.4718	35.6551	74.27	71.58	2.69	72.925	GTTactgccttCtTAC	LLLDDDDDDDDLDLLL	16	gtaagaaggcagtaac	B.16	7	9	DDDDDDDD	8	LLL	LDLLL	GTT	actgcctt	CtTAC	0	0	0	0	0	0	0	0	0	0	0	0	0
B70	Black	206.948	323.435	303.28	277.888	88.5641	62.0184	75.2912	78.699	70.453	74.576	73.1042	79.5489	76.3265	74.7488	68.4927	71.6207	74.4536	76.12	74.62	1.5	75.37	GTtACtgccttCtTAC	LLDLLDDDDDDLDLLL	16	gtaagaaggcagtaac	B.16	8	8	DDDDDD	6	LLDLL	LDLLL	GTtAC	tgcctt	CtTAC	0	0	0	0	0	0	0	0	0	0	0	0	0
B71	Black	128.748	171.505	210.521	170.258	49.3022	41.8986	45.6004	55.9292	46.2792	51.1042	46.3049	47.2499	46.7774	44.2447	37.8514	41.048	46.1325	73.22	70.52	2.7	71.87	GTtActgccttCtTAC	LLDLDDDDDDDLDLLL	16	gtaagaaggcagtaac	B.16	7	9	DDDDDDD	7	LLDL	LDLLL	GTtA	ctgcctt	CtTAC	0	0	0	0	0	0	0	0	0	0	0	0	0
B72	Black	142.246	275.296	241.907	219.816	56.7013	55.3426	56.0219	65.4019	68.0048	66.7033	59.7801	57.3493	58.5647	50.7958	61.8623	56.3291	59.4048	73.02	71.82	1.2	72.42	GTtaCtgccttCtTAC	LLDDLDDDDDDLDLLL	16	gtaagaaggcagtaac	B.16	7	9	DDDDDD	6	LLDDL	LDLLL	GTtaC	tgcctt	CtTAC	0	0	0	0	0	0	0	0	0	0	0	0	0
B73	Black	122.154	166.098	182.268	156.84	35.578	37.8133	36.6956	35.6144	34.8573	35.2358	30.2627	32.2181	31.2404	33.0733	35.8138	34.4435	34.4038	69.02	66.82	2.2	67.92	GTtactgccttCtTAC	LLDDDDDDDDDLDLLL	16	gtaagaaggcagtaac	B.16	6	10	DDDDDDDDD	9	LL	LDLLL	GT	tactgcctt	CtTAC	0	0	0	0	0	0	0	0	0	0	0	0	0
B74	Black	401.324	442.676	435.944	426.648	48.9389	48.7334	48.8362	55.9552	59.1286	57.5419	59	54.3	56.7	53.2	46.9	50.1	53.2945	77.52	75.47	2.05	76.495	GtTACtgccttCtTAC	LDLLLDDDDDDLDLLL	16	gtaagaaggcagtaac	B.16	8	8	DDDDDD	6	LDLLL	LDLLL	GtTAC	tgcctt	CtTAC	0	0	0	0	0	0	0	0	0	0	0	0	0
B75	Black	161.304	202.965	221.995	195.421	38.9807	39.3952	39.188	40.2589	43.1761	41.7175	39	36.8	37.9	40.6	36.7	38.6	39.3514	73.61	71.47	2.14	72.54	GtTActgccttCtTAC	LDLLDDDDDDDLDLLL	16	gtaagaaggcagtaac	B.16	7	9	DDDDDDD	7	LDLL	LDLLL	GtTA	ctgcctt	CtTAC	0	0	0	0	0	0	0	0	0	0	0	0	0
B76	Black	189.096	240.043	263.7	230.946	48.6295	59.4991	54.0643	53.0031	59.3396	56.1714	53.8	50.9	52.4	46.1	54.6	50.4	53.2589	75.97	73.77	2.2	74.87	GtTaCtgccttCtTAC	LDLDLDDDDDDLDLLL	16	gtaagaaggcagtaac	B.16	7	9	DDDDDD	6	LDLDL	LDLLL	GtTaC	tgcctt	CtTAC	0	0	0	0	0	0	0	0	0	0	0	0	0
B77	Black	127.471	149.6	189.15	155.407	32.8184	32.5633	32.6908	25.0523	27.7184	26.3853	26.5	25.5	26	27.5	25.8	26.7	27.944	71.07	68.72	2.35	69.895	GtTactgccttCtTAC	LDLDDDDDDDDLDLLL	16	gtaagaaggcagtaac	B.16	6	10	DDDDDDDD	8	LDL	LDLLL	GtT	actgcctt	CtTAC	0	0	0	0	0	0	0	0	0	0	0	0	0
B78	Black	179.088	251.582	281.193	237.288	39.1585	44.0841	41.6213	40.1417	45.7259	42.9338	37.7	37.4	37.5	39.1	39.4	39.3	40.3388	73.17	70.62	2.55	71.895	GttACtgccttCtTAC	LDDLLDDDDDDLDLLL	16	gtaagaaggcagtaac	B.16	7	9	DDDDDD	6	LDDLL	LDLLL	GttAC	tgcctt	CtTAC	0	0	0	0	0	0	0	0	0	0	0	0	0
B79	Black	119.967	148.336	192.354	153.552	36.137	38.9546	37.5458	31.8302	31.6831	31.7566	28.8	28.9	28.8	30.3	29.6	29.9	32.0006	69.34	67.42	1.92	68.38	GttActgccttCtTAC	LDDLDDDDDDDLDLLL	16	gtaagaaggcagtaac	B.16	6	10	DDDDDDD	7	LDDL	LDLLL	GttA	ctgcctt	CtTAC	0	0	0	0	0	0	0	0	0	0	0	0	0
B80	Black	136.336	163.763	187.002	162.367	37.3309	45.8856	41.6082	43.344	42.4274	42.8857	35.7	36.4	36.1	37.8	39.3	38.5	39.7735	69.52	67.37	2.15	68.445	GttaCtgccttCtTAC	LDDDLDDDDDDLDLLL	16	gtaagaaggcagtaac	B.16	6	10	DDDDDD	6	LDDDL	LDLLL	GttaC	tgcctt	CtTAC	0	0	0	0	0	0	0	0	0	0	0	0	0
B81	Black	121.568	119.21	135.335	125.371	51.6038	48.317	49.9604	35.2122	33.1909	34.2016	27.2	29.6	28.4	30.5	28.3	29.4	35.4905	64.97	62.77	2.2	63.87	GttactgccttCtTAC	LDDDDDDDDDDLDLLL	16	gtaagaaggcagtaac	B.16	5	11	DDDDDDDDDD	10	L	LDLLL	G	ttactgcctt	CtTAC	0	0	0	0	0	1	0	0	0	0	0	0	0
B82	Black	420.565	485.792	493.782	466.713	52.8103	62.9357	57.873	60.1334	67.4349	63.7842	60.8	55.5	58.2	56.9	45.7	51.3	57.7893	81.07	78.72	2.35	79.895	GTTACtgccttCtTaC	LLLLLDDDDDDLDLDL	16	gtaagaaggcagtaac	B.16	8	8	DDDDDD	6	LLLLL	LDLDL	GTTAC	tgcctt	CtTaC	0	0	0	0	0	0	0	0	0	0	0	0	0
B83	Black	225.021	282.001	335.647	280.89	29.8468	30.2601	30.0535	38.4653	39.3245	38.8949	34.4	35.7	35.1	33.6	33.6	33.6	34.4121	77.17	74.62	2.55	75.895	GTTActgccttCtTaC	LLLLDDDDDDDLDLDL	16	gtaagaaggcagtaac	B.16	7	9	DDDDDDD	7	LLLL	LDLDL	GTTA	ctgcctt	CtTaC	0	0	0	0	0	0	0	0	0	0	0	0	0
B84	Black	241.807	332.809	372.376	315.664	46.6798	51.8028	49.2413	60.6121	61.5853	61.0987	51.8	50.4	51.1	52.1	49.4	50.7	53.035	79.34	77.42	1.92	78.38	GTTaCtgccttCtTaC	LLLDLDDDDDDLDLDL	16	gtaagaaggcagtaac	B.16	7	9	DDDDDD	6	LLLDL	LDLDL	GTTaC	tgcctt	CtTaC	0	0	0	0	0	0	0	0	0	0	0	0	0
B85	Black	186.561	246.078	265.89	232.843	22.3161	23.8171	23.0666	26.0751	28.0712	27.0731	23.7	23.2	23.5	20.2	20.7	20.5	23.5349	74.52	72.37	2.15	73.445	GTTactgccttCtTaC	LLLDDDDDDDDLDLDL	16	gtaagaaggcagtaac	B.16	6	10	DDDDDDDD	8	LLL	LDLDL	GTT	actgcctt	CtTaC	0	0	0	0	0	0	0	0	0	0	0	0	0
B86	Black	197.865	334.895	349.34	294.033	38.828	42.3226	40.5753	47.5845	45.7512	46.6679	45.4	46.3	45.8	50.4	45.3	47.8	45.2108	75.92	72.87	3.05	74.395	GTtACtgccttCtTaC	LLDLLDDDDDDLDLDL	16	gtaagaaggcagtaac	B.16	7	9	DDDDDD	6	LLDLL	LDLDL	GTtAC	tgcctt	CtTaC	0	0	0	0	0	0	0	0	0	0	0	0	0
B87	Black	134.356	194.837	248.453	192.549	37.1065	35.7454	36.4259	35.6826	38.1993	36.9409	29.7	34.7	32.2	31	34.8	32.9	34.6167	72.97	69.77	3.2	71.37	GTtActgccttCtTaC	LLDLDDDDDDDLDLDL	16	gtaagaaggcagtaac	B.16	6	10	DDDDDDD	7	LLDL	LDLDL	GTtA	ctgcctt	CtTaC	0	0	0	0	0	0	0	0	0	0	0	0	0
B88	Black	172.363	256.999	276.577	235.313	40.658	47.2738	43.9659	53.2208	51.8708	52.5458	42.4	44.5	43.4	42.6	43	42.8	45.6779	73.02	70.77	2.25	71.895	GTtaCtgccttCtTaC	LLDDLDDDDDDLDLDL	16	gtaagaaggcagtaac	B.16	6	10	DDDDDD	6	LLDDL	LDLDL	GTtaC	tgcctt	CtTaC	0	0	0	0	0	0	0	0	0	0	0	0	0
B89	Black	139.603	136.895	156.438	144.312	40.3011	41.5435	40.9223	29.3979	30.29	29.844	26.3	28.8	27.5	22.3	23.9	23.1	30.3416	68.17	65.65	2.52	66.91	GTtactgccttCtTaC	LLDDDDDDDDDLDLDL	16	gtaagaaggcagtaac	B.16	5	11	DDDDDDDDD	9	LL	LDLDL	GT	tactgcctt	CtTaC	0	0	0	0	0	0	0	0	0	0	0	0	0
B90	Black	398.148	438.877	477.528	438.184	49.0553	52.2295	50.6424	62.5644	75.0422	68.8033	50.6	49.8	50.2	45.3	47.2	46.2	53.9614	76.27	73.52	2.75	74.895	GtTACtgccttCtTaC	LDLLLDDDDDDLDLDL	16	gtaagaaggcagtaac	B.16	7	9	DDDDDD	6	LDLLL	LDLDL	GtTAC	tgcctt	CtTaC	0	0	0	0	0	0	0	0	0	0	0	0	0
B91	Black	164.893	177.804	219.585	187.427	39.3554	53.8031	46.5793	35.4	34.5	34.9	31.9	33.8	32.9	32	33.3	32.6	36.7448	73.02	70.82	2.2	71.92	GtTActgccttCtTaC	LDLLDDDDDDDLDLDL	16	gtaagaaggcagtaac	B.16	6	10	DDDDDDD	7	LDLL	LDLDL	GtTA	ctgcctt	CtTaC	0	0	0	0	0	0	0	0	0	0	0	0	0
B92	Black	186.07	275.492	291.224	250.928	56.8524	43.2361	50.0442	45.2251	53.2995	49.2623	42.9	48.9	45.9	46	52.3	49.2	48.6016	75.92	72.87	3.05	74.395	GtTaCtgccttCtTaC	LDLDLDDDDDDLDLDL	16	gtaagaaggcagtaac	B.16	6	10	DDDDDD	6	LDLDL	LDLDL	GtTaC	tgcctt	CtTaC	0	0	0	0	0	0	0	0	0	0	0	0	0
B93	Black	122.107	140.455	173.816	145.459	28.2924	29.3685	28.8304	29.4935	25.336	27.4147	25.5	26.3	25.9	25.5	24.5	25	26.7863	70.97	68.77	2.2	69.87	GtTactgccttCtTaC	LDLDDDDDDDDLDLDL	16	gtaagaaggcagtaac	B.16	5	11	DDDDDDDD	8	LDL	LDLDL	GtT	actgcctt	CtTaC	0	0	0	0	0	0	0	0	0	0	0	0	0
B94	Black	162.319	214.043	245.701	207.354	38.5532	36.1748	37.364	37.4721	40.5936	39.0328	41.2	41.5	41.4	41.6	34.9	38.3	39.0242	72.02	69.77	2.25	70.895	GttACtgccttCtTaC	LDDLLDDDDDDLDLDL	16	gtaagaaggcagtaac	B.16	6	10	DDDDDD	6	LDDLL	LDLDL	GttAC	tgcctt	CtTaC	0	0	0	0	0	0	0	0	0	0	0	0	0
B95	Black	110.12	121.768	173.087	134.991	33.2755	35.6621	34.4688	31.0874	31.894	31.4907	31.1	32.9	32	26	29.1	27.6	31.3899	68.17	66.65	1.52	67.41	GttActgccttCtTaC	LDDLDDDDDDDLDLDL	16	gtaagaaggcagtaac	B.16	5	11	DDDDDDD	7	LDDL	LDLDL	GttA	ctgcctt	CtTaC	0	0	0	0	0	0	0	0	0	0	0	0	0
B96	Black	137.58	159.089	186.502	161.057	35.645	38.3689	37.0069	37.465	35.1595	36.3123	36	38.3	37.2	33.4	34.5	33.9	36.1048	69.27	67.52	1.75	68.395	GttaCtgccttCtTaC	LDDDLDDDDDDLDLDL	16	gtaagaaggcagtaac	B.16	5	11	DDDDDD	6	LDDDL	LDLDL	GttaC	tgcctt	CtTaC	0	0	0	0	0	0	0	0	0	0	0	0	0
B97	Black	111.876	102.24	129.427	114.514	41.2449	46.8912	44.0681	32.6551	43.6973	38.1762	32.4	31.6	32	31.2	37	34.1	37.0861	63.97	60.87	3.1	62.42	GttactgccttCtTaC	LDDDDDDDDDDLDLDL	16	gtaagaaggcagtaac	B.16	4	12	DDDDDDDDDD	10	L	LDLDL	G	ttactgcctt	CtTaC	0	0	0	0	0	1	0	0	0	0	0	0	0
B98	Black	394.583	432.147	498.877	441.869	54.0676	57.8625	55.965	69.0557	48.4489	58.7523	56.2	58.2	57.2	52.4	45.1	48.7	55.1543	77.32	75.52	1.8	76.42	GTTACtgccttCttAC	LLLLLDDDDDDLDDLL	16	gtaagaaggcagtaac	B.16	8	8	DDDDDD	6	LLLLL	LDDLL	GTTAC	tgcctt	CttAC	0	0	0	0	0	0	0	0	0	0	0	0	0
B99	Black	203.17	269.39	292.921	255.16	35.3721	35.9936	35.6829	38.7459	41.6806	40.2132	36.1	38.1	37.1	31.9	35	33.4	36.599	74.52	72.47	2.05	73.495	GTTActgccttCttAC	LLLLDDDDDDDLDDLL	16	gtaagaaggcagtaac	B.16	7	9	DDDDDDD	7	LLLL	LDDLL	GTTA	ctgcctt	CttAC	0	0	0	0	0	0	0	0	0	0	0	0	0
B100	Black	211.422	306.876	329.316	282.538	73.9942	46.2571	60.1257	55.4318	46.164	50.7979	42.7	46.7	44.7	45.1	45.3	45.2	50.2059	75.72	74.32	1.4	75.02	GTTaCtgccttCttAC	LLLDLDDDDDDLDDLL	16	gtaagaaggcagtaac	B.16	7	9	DDDDDD	6	LLLDL	LDDLL	GTTaC	tgcctt	CttAC	0	0	0	0	0	0	0	0	0	0	0	0	0
B101	Black	185.349	220.68	205.054	203.694	24.221	25.8661	25.0435	26.5726	26.6853	26.6289	27.2	27.4	27.3	25.1	29.5	27.3	26.5681	70.97	69.82	1.15	70.395	GTTactgccttCttAC	LLLDDDDDDDDLDDLL	16	gtaagaaggcagtaac	B.16	6	10	DDDDDDDD	8	LLL	LDDLL	GTT	actgcctt	CttAC	0	0	0	0	0	0	0	0	0	0	0	0	0
B102	Black	208.775	259.067	314.482	260.774	41.495	42.1795	41.8372	40.6757	47.9418	44.3088	44.1	44.6	44.3	44	41.7	42.9	43.3365	74.07	71.67	2.4	72.87	GTtACtgccttCttAC	LLDLLDDDDDDLDDLL	16	gtaagaaggcagtaac	B.16	7	9	DDDDDD	6	LLDLL	LDDLL	GTtAC	tgcctt	CttAC	0	0	0	0	0	0	0	0	0	0	0	0	0
B103	Black	129.232	152.333	202.565	161.377	34.2613	36.0706	35.166	35.1599	42.4574	38.8086	33.6	32.6	33.1	32	34.1	33	35.0187	70.32	68.52	1.8	69.42	GTtActgccttCttAC	LLDLDDDDDDDLDDLL	16	gtaagaaggcagtaac	B.16	6	10	DDDDDDD	7	LLDL	LDDLL	GTtA	ctgcctt	CttAC	0	0	0	0	0	0	0	0	0	0	0	0	0
B104	Black	164.715	193.255	219.763	192.578	41.9293	45.803	43.8661	47.4449	46.6136	47.0293	41.2	47	44.1	45.2	46.2	45.7	45.1739	69.52	69.47	0.05	69.495	GTtaCtgccttCttAC	LLDDLDDDDDDLDDLL	16	gtaagaaggcagtaac	B.16	6	10	DDDDDD	6	LLDDL	LDDLL	GTtaC	tgcctt	CttAC	0	0	0	0	0	0	0	0	0	0	0	0	0
B105	Black	112.932	112.94	134.28	120.051	58.4889	85.4566	71.9727	38.9604	37.7369	38.3487	32.1	33.9	33	32.5	33.6	33.1	44.1053	65.72	63.32	2.4	64.52	GTtactgccttCttAC	LLDDDDDDDDDLDDLL	16	gtaagaaggcagtaac	B.16	5	11	DDDDDDDDD	9	LL	LDDLL	GT	tactgcctt	CttAC	0	0	0	0	0	0	0	0	0	0	0	0	0
B106	Black	412.575	421.861	441.799	425.412	47.2416	42.8756	45.0586	64.3697	63.2197	63.7947	54.8	46.1	50.4	43.4	46.7	45.1	51.0883	73.02	71.82	1.2	72.42	GtTACtgccttCttAC	LDLLLDDDDDDLDDLL	16	gtaagaaggcagtaac	B.16	7	9	DDDDDD	6	LDLLL	LDDLL	GtTAC	tgcctt	CttAC	0	0	0	0	0	0	0	0	0	0	0	0	0
B107	Black	153.363	199.908	220.779	191.35	50.7254	36.5223	43.6238	43.6	40.7	42.1	37.2	41.7	39.4	32.5	35.8	34.2	39.831	71.12	67.72	3.4	69.42	GtTActgccttCttAC	LDLLDDDDDDDLDDLL	16	gtaagaaggcagtaac	B.16	6	10	DDDDDDD	7	LDLL	LDDLL	GtTA	ctgcctt	CttAC	0	0	0	0	0	0	0	0	0	0	0	0	0
B108	Black	174.909	251.133	235.121	220.388	42.3924	45.397	43.8947	54.8055	51.8044	53.3049	39.9	43	41.4	43.1	44.2	43.7	45.5749	72.22	69.77	2.45	70.995	GtTaCtgccttCttAC	LDLDLDDDDDDLDDLL	16	gtaagaaggcagtaac	B.16	6	10	DDDDDD	6	LDLDL	LDDLL	GtTaC	tgcctt	CttAC	0	0	0	0	0	0	0	0	0	0	0	0	0
B109	Black	113.066	133.123	142.592	129.594	35.2884	38.5218	36.9051	29.2181	33.4575	31.3378	28.1	30.4	29.2	24.8	27	25.9	30.8357	68.35	65.57	2.78	66.96	GtTactgccttCttAC	LDLDDDDDDDDLDDLL	16	gtaagaaggcagtaac	B.16	5	11	DDDDDDDD	8	LDL	LDDLL	GtT	actgcctt	CttAC	0	0	0	0	0	0	0	0	0	0	0	0	0
B110	Black	175.48	231.534	247.398	218.137	37.51	47.1045	42.3073	34.5814	34.0689	34.3251	40.1	40.9	40.5	36.7	38.9	37.8	38.7331	69.52	66.5	3.02	68.01	GttACtgccttCttAC	LDDLLDDDDDDLDDLL	16	gtaagaaggcagtaac	B.16	6	10	DDDDDD	6	LDDLL	LDDLL	GttAC	tgcctt	CttAC	0	0	0	0	0	0	0	0	0	0	0	0	0
B111	Black	111.897	112.645	162.216	128.919	41.3445	43.9573	42.6509	36.2843	38.612	37.4482	34.1	35.2	34.7	34	34.7	34.4	37.2998	65.72	63.32	2.4	64.52	GttActgccttCttAC	LDDLDDDDDDDLDDLL	16	gtaagaaggcagtaac	B.16	5	11	DDDDDDD	7	LDDL	LDDLL	GttA	ctgcctt	CttAC	0	0	0	0	0	0	0	0	0	0	0	0	0
B112	Black	116.428	130.345	151.158	132.644	49.4311	43.6535	46.5423	44.7076	46.1307	45.4191	40.2	40.3	40.2	39.2	43.5	41.4	43.3904	66.02	63.82	2.2	64.92	GttaCtgccttCttAC	LDDDLDDDDDDLDDLL	16	gtaagaaggcagtaac	B.16	5	11	DDDDDD	6	LDDDL	LDDLL	GttaC	tgcctt	CttAC	0	0	0	0	0	0	0	0	0	0	0	0	0
B113	Black	106.837	93.371	105.392	101.867	54.517	66.5632	60.5401	61.7391	52.9459	57.3425	39.6	42.7	41.1	43.4	47	45.2	51.0457	61.22	58.77	2.45	59.995	GttactgccttCttAC	LDDDDDDDDDDLDDLL	16	gtaagaaggcagtaac	B.16	4	12	DDDDDDDDDD	10	L	LDDLL	G	ttactgcctt	CttAC	0	0	0	0	0	1	0	0	0	0	0	0	0
B114	Black	413.514	482.88	466.06	454.151	60.4254	58.4387	59.4321	60.3675	61.8209	61.0942	54.8	54.7	54.8	53.4	61.6	57.5	58.2066	76.47	74.42	2.05	75.445	GTTACtgccttCttaC	LLLLLDDDDDDLDDDL	16	gtaagaaggcagtaac	B.16	7	9	DDDDDD	6	LLLLL	LDDDL	GTTAC	tgcctt	CttaC	0	0	0	0	0	0	0	0	0	0	0	0	0
B115	Black	196.595	248.699	305.621	250.305	29.8557	26.6553	28.2555	34.2563	36.4904	35.3733	35.4	34.1	34.8	30.9	32.1	31.5	32.4822	72.57	71.37	1.2	71.97	GTTActgccttCttaC	LLLLDDDDDDDLDDDL	16	gtaagaaggcagtaac	B.16	6	10	DDDDDDD	7	LLLL	LDDDL	GTTA	ctgcctt	CttaC	0	0	0	0	0	0	0	0	0	0	0	0	0
B116	Black	222.048	305.556	287.062	271.556	49.4539	46.5742	48.014	52.3183	53.2057	52.762	43.2	43.3	43.3	45.1	44.5	44.8	47.219	76.02	72.87	3.15	74.445	GTTaCtgccttCttaC	LLLDLDDDDDDLDDDL	16	gtaagaaggcagtaac	B.16	6	10	DDDDDD	6	LLLDL	LDDDL	GTTaC	tgcctt	CttaC	0	0	0	0	0	0	0	0	0	0	0	0	0
B117	Black	172.801	214.376	207.657	198.278	23.7206	24.0486	23.8846	27.8415	23.1241	25.4828	24.1	26.1	25.1	22.6	22.1	22.4	24.2168	71.07	67.67	3.4	69.37	GTTactgccttCttaC	LLLDDDDDDDDLDDDL	16	gtaagaaggcagtaac	B.16	5	11	DDDDDDDD	8	LLL	LDDDL	GTT	actgcctt	CttaC	0	0	0	0	0	0	0	0	0	0	0	0	0
B118	Black	205.503	270.706	302.494	259.567	42.505	38.6568	40.5809	44.3777	45.9141	45.1459	40.5	40.1	40.3	41.4	41.4	41.4	41.8567	72.22	69.59	2.63	70.905	GTtACtgccttCttaC	LLDLLDDDDDDLDDDL	16	gtaagaaggcagtaac	B.16	6	10	DDDDDD	6	LLDLL	LDDDL	GTtAC	tgcctt	CttaC	0	0	0	0	0	0	0	0	0	0	0	0	0
B119	Black	129.724	154.479	179.439	154.547	37.3271	38.3593	37.8432	37.9119	38.1771	38.0445	31.3	35	33.1	34.2	33.6	33.9	35.7219	68.47	66.42	2.05	67.445	GTtActgccttCttaC	LLDLDDDDDDDLDDDL	16	gtaagaaggcagtaac	B.16	5	11	DDDDDDD	7	LLDL	LDDDL	GTtA	ctgcctt	CttaC	0	0	0	0	0	0	0	0	0	0	0	0	0
B120	Black	149.877	212.529	210.524	190.977	45.7495	47.3323	46.5409	51.5155	49.7692	50.6423	40.7	42.6	41.7	39.8	46.5	43.2	45.5208	69.57	67.37	2.2	68.47	GTtaCtgccttCttaC	LLDDLDDDDDDLDDDL	16	gtaagaaggcagtaac	B.16	5	11	DDDDDD	6	LLDDL	LDDDL	GTtaC	tgcctt	CttaC	0	0	0	0	0	0	0	0	0	0	0	0	0
B121	Black	107.664	91.1725	122.881	107.239	70.6928	62.5188	66.6058	39.6972	43.5042	41.6007	38.5	39.2	38.8	36	40.4	38.2	46.3016	64.02	61.87	2.15	62.945	GTtactgccttCttaC	LLDDDDDDDDDLDDDL	16	gtaagaaggcagtaac	B.16	4	12	DDDDDDDDD	9	LL	LDDDL	GT	tactgcctt	CttaC	0	0	0	0	0	0	0	0	0	0	0	0	0
B122	Black	449.568	492.993	417.913	453.491	38.2231	44.759	41.491	43.0264	48.0434	45.5349	45.2	44.6	44.9	39.7	41.3	40.5	43.1065	73.07	69.72	3.35	71.395	GtTACtgccttCttaC	LDLLLDDDDDDLDDDL	16	gtaagaaggcagtaac	B.16	6	10	DDDDDD	6	LDLLL	LDDDL	GtTAC	tgcctt	CttaC	0	0	0	0	0	0	0	0	0	0	0	0	0
B123	Black	155.792	209.182	274.063	213.012	34.7593	54.3387	44.549	38.7	38.6	38.6	47	45.1	46.1	31.8	35.9	33.8	40.7623	69.12	65.77	3.35	67.445	GtTActgccttCttaC	LDLLDDDDDDDLDDDL	16	gtaagaaggcagtaac	B.16	5	11	DDDDDDD	7	LDLL	LDDDL	GtTA	ctgcctt	CttaC	0	0	0	0	0	0	0	0	0	0	0	0	0
B124	Black	203.96	260.985	238.412	234.452	48.4709	45.5852	47.0281	53.1925	59.1465	56.1695	42.9	44	43.4	42.8	43.9	43.4	47.4994	70.12	69.62	0.5	69.87	GtTaCtgccttCttaC	LDLDLDDDDDDLDDDL	16	gtaagaaggcagtaac	B.16	5	11	DDDDDD	6	LDLDL	LDDDL	GtTaC	tgcctt	CttaC	0	0	0	0	0	0	0	0	0	0	0	0	0
B125	Black	109.303	108.027	128.761	115.364	40.8259	37.3526	39.0893	39.2347	43.3413	41.288	32.6	35	33.8	31	34.2	32.6	36.6943	66.22	63.52	2.7	64.87	GtTactgccttCttaC	LDLDDDDDDDDLDDDL	16	gtaagaaggcagtaac	B.16	4	12	DDDDDDDD	8	LDL	LDDDL	GtT	actgcctt	CttaC	0	0	0	0	0	0	0	0	0	0	0	0	0
B126	Black	138.071	230.262	195.741	188.025	59.5286	61.7268	60.6277	51.2524	48.5777	49.9151	44.1	44.8	44.4	41.5	47.9	44.7	49.9107	68.02	63.87	4.15	65.945	GttACtgccttCttaC	LDDLLDDDDDDLDDDL	16	gtaagaaggcagtaac	B.16	5	11	DDDDDD	6	LDDLL	LDDDL	GttAC	tgcctt	CttaC	0	0	0	0	0	0	0	0	0	0	0	0	0
B127	Black	91.2361	85.2277	89.4712	88.645	51.975	52.0535	52.0142	54.4154	57.292	55.8537	45.9	49.1	47.5	49.2	52.2	50.7	51.517	64.17	61.77	2.4	62.97	GttActgccttCttaC	LDDLDDDDDDDLDDDL	16	gtaagaaggcagtaac	B.16	4	12	DDDDDDD	7	LDDL	LDDDL	GttA	ctgcctt	CttaC	0	0	0	0	0	0	0	0	0	0	0	0	0
B128	Black	123.217	127.944	160.325	137.162	59.3145	54.815	57.0647	54.7226	51.3241	53.0233	46.4	45.4	45.9	37.9	44.2	41.1	49.272	64.32	62.57	1.75	63.445	GttaCtgccttCttaC	LDDDLDDDDDDLDDDL	16	gtaagaaggcagtaac	B.16	4	12	DDDDDD	6	LDDDL	LDDDL	GttaC	tgcctt	CttaC	0	0	0	0	0	0	0	0	0	0	0	0	0
B129	Black	120.81	113.785	145.001	126.532	49.5443	50.6834	50.1138	44.1371	49.178	46.6576	42.5	43.1	42.8	41.4	49	45.2	46.1929	59.52	56.47	3.05	57.995	GttactgccttCttaC	LDDDDDDDDDDLDDDL	16	gtaagaaggcagtaac	B.16	3	13	DDDDDDDDDD	10	L	LDDDL	G	ttactgcctt	CttaC	0	0	0	0	0	1	0	0	0	0	0	0	0
B130	Black	591.845	574.49	554.938	573.757	45.2226	51.3099	48.2663	51.1709	47.5323	49.3516	49.1	51.6	50.4	46.7	48.7	47.7	48.9295	79.61	77.47	2.14	78.54	GTTACtgccttcTTAC	LLLLLDDDDDDDLLLL	16	gtaagaaggcagtaac	B.16	9	7	DDDDDDD	7	LLLLL	LLLL	GTTAC	tgccttc	TTAC	0	0	0	0	0	0	0	0	0	0	0	0	0
B131	Black	258.038	365.344	347.885	323.756	41.7289	49.6752	45.7021	52.4009	55.5774	53.9892	44.8	45.8	45.3	46.1	53	49.5	48.6228	79.17	75.77	3.4	77.47	GTTaCtgccttcTTAC	LLLDLDDDDDDDLLLL	16	gtaagaaggcagtaac	B.16	8	8	DDDDDDD	7	LLLDL	LLLL	GTTaC	tgccttc	TTAC	0	0	0	0	0	0	0	0	0	0	0	0	0
B132	Black	164.678	156.565	174.489	165.244	47.0442	46.9385	46.9914	47.0249	53.4858	50.2554	38.5	40.3	39.4	39.6	39.8	39.7	44.0867	74.32	71.57	2.75	72.945	GTTactgccttcTTAC	LLLDDDDDDDDDLLLL	16	gtaagaaggcagtaac	B.16	7	9	DDDDDDDDD	9	LLL	LLLL	GTT	actgccttc	TTAC	0	0	0	0	0	0	0	0	0	0	0	0	0
B133	Black	325.576	392.788	410.295	376.22	43.4734	48.7688	46.1211	52.1068	44.0637	48.0852	56	47.6	51.8	42.6	45.8	44.2	47.5516	75.12	72.72	2.4	73.92	GTtACtgccttcTTAC	LLDLLDDDDDDDLLLL	16	gtaagaaggcagtaac	B.16	8	8	DDDDDDD	7	LLDLL	LLLL	GTtAC	tgccttc	TTAC	0	0	0	0	0	0	0	0	0	0	0	0	0
B134	Black	161.022	215.662	205.581	194.088	31.0416	36.271	33.6563	39.5157	37.1482	38.3319	29.6	31.1	30.4	31.6	30.4	31	33.3471	72.22	68.57	3.65	70.395	GTtActgccttcTTAC	LLDLDDDDDDDDLLLL	16	gtaagaaggcagtaac	B.16	7	9	DDDDDDDD	8	LLDL	LLLL	GTtA	ctgccttc	TTAC	0	0	0	0	0	0	0	0	0	0	0	0	0
B135	Black	271.216	356.719	342.988	323.641	43.0372	43.9308	43.484	47.09	36.2976	41.6938	36.2	37.7	36.9	31.6	38	34.8	39.2195	71.42	69.54	1.88	70.48	GTtaCtgccttcTTAC	LLDDLDDDDDDDLLLL	16	gtaagaaggcagtaac	B.16	7	9	DDDDDDD	7	LLDDL	LLLL	GTtaC	tgccttc	TTAC	0	0	0	0	0	0	0	0	0	0	0	0	0
B136	Black	120.944	158.072	173.629	150.881	32.0703	32.9753	32.5228	28.79	30.4447	29.6174	26.9	27.8	27.4	25.9	24.6	25.3	28.71	66.52	65.37	1.15	65.945	GTtactgccttcTTAC	LLDDDDDDDDDDLLLL	16	gtaagaaggcagtaac	B.16	6	10	DDDDDDDDDD	10	LL	LLLL	GT	tactgccttc	TTAC	0	0	0	0	0	0	0	0	0	0	0	0	0
B137	Black	444.028	532.891	418.326	465.081	41.8876	41.7537	41.8207	40.1722	47.8948	44.0335	40.7	43	41.8	39.7	42.4	41.1	42.1885	75.97	72.87	3.1	74.42	GtTACtgccttcTTAC	LDLLLDDDDDDDLLLL	16	gtaagaaggcagtaac	B.16	8	8	DDDDDDD	7	LDLLL	LLLL	GtTAC	tgccttc	TTAC	0	0	0	0	0	0	0	0	0	0	0	0	0
B138	Black	154.473	198.653	245.711	199.613	43.3213	41.7842	42.5528	43.5	39.2	41.3	37.7	44.2	40.9	34.9	44.9	39.9	41.1632	72.52	69.52	3	71.02	GtTActgccttcTTAC	LDLLDDDDDDDDLLLL	16	gtaagaaggcagtaac	B.16	7	9	DDDDDDDD	8	LDLL	LLLL	GtTA	ctgccttc	TTAC	0	0	0	0	0	0	0	0	0	0	0	0	0
B139	Black	225.667	261.609	284.202	257.16	43.8997	49.1177	46.5087	55.4393	52.9198	54.1795	49.9	51.7	50.8	42.8	44.8	43.8	48.822	75.12	72.72	2.4	73.92	GtTaCtgccttcTTAC	LDLDLDDDDDDDLLLL	16	gtaagaaggcagtaac	B.16	7	9	DDDDDDD	7	LDLDL	LLLL	GtTaC	tgccttc	TTAC	0	0	0	0	0	0	0	0	0	0	0	0	0
B140	Black	132.643	147.648	161.984	147.425	34.7701	31.7517	33.2609	31.3929	31.5663	31.4796	27.7	28.8	28.2	26.7	25.3	26	29.7351	70.22	67.57	2.65	68.895	GtTactgccttcTTAC	LDLDDDDDDDDDLLLL	16	gtaagaaggcagtaac	B.16	6	10	DDDDDDDDD	9	LDL	LLLL	GtT	actgccttc	TTAC	0	0	0	0	0	0	0	0	0	0	0	0	0
B141	Black	326.804	371.147	385.523	361.158	36.1174	30.9739	33.5456	36.4368	32.6482	34.5425	28.5	32.9	30.7	30.4	31.9	31.2	32.497	70.42	69.54	0.88	69.98	GttACtgccttcTTAC	LDDLLDDDDDDDLLLL	16	gtaagaaggcagtaac	B.16	7	9	DDDDDDD	7	LDDLL	LLLL	GttAC	tgccttc	TTAC	0	0	0	0	0	0	0	0	0	0	0	0	0
B142	Black	133.049	177.754	215.247	175.35	33.2778	34.8814	34.0796	27.6763	27.8635	27.7699	26.8	26.5	26.7	22.2	24.9	23.6	28.0374	67.52	65.37	2.15	66.445	GttActgccttcTTAC	LDDLDDDDDDDDLLLL	16	gtaagaaggcagtaac	B.16	6	10	DDDDDDDD	8	LDDL	LLLL	GttA	ctgccttc	TTAC	0	0	0	0	0	0	0	0	0	0	0	0	0
B143	Black	245.09	272.803	259.99	259.294	33.8549	35.1249	34.4899	35.7059	35.6481	35.677	27	25.9	26.5	28.7	29	28.9	31.3917	67.97	65.82	2.15	66.895	GttaCtgccttcTTAC	LDDDLDDDDDDDLLLL	16	gtaagaaggcagtaac	B.16	6	10	DDDDDDD	7	LDDDL	LLLL	GttaC	tgccttc	TTAC	0	0	0	0	0	0	0	0	0	0	0	0	0
B144	Black	123.169	128.479	123.826	125.158	44.7872	45.9294	45.3583	35.9864	36.0475	36.017	34.8	33.1	34	32	33.1	32.6	36.9938	63.07	60.67	2.4	61.87	GttactgccttcTTAC	LDDDDDDDDDDDLLLL	16	gtaagaaggcagtaac	B.16	5	11	DDDDDDDDDDD	11	L	LLLL	G	ttactgccttc	TTAC	0	0	0	0	0	1	0	0	0	0	0	0	0
B145	Black	540.345	498.46	507.318	515.374	51.255	56.176	53.7155	49.6374	56.8062	53.2218	58.2	51.2	54.7	44.6	45.8	45.2	51.7093	79.35	77.57	1.78	78.46	GTTACtgccttcTTaC	LLLLLDDDDDDDLLDL	16	gtaagaaggcagtaac	B.16	8	8	DDDDDDD	7	LLLLL	LLDL	GTTAC	tgccttc	TTaC	0	0	0	0	0	0	0	0	0	0	0	0	0
B146	Black	218.392	308.584	325.342	284.106	33.7061	29.306	31.5061	42.1579	33.7746	37.9662	32.3	32.2	32.2	30.3	32.2	31.3	33.2431	75.52	73.5	2.02	74.51	GTTActgccttcTTaC	LLLLDDDDDDDDLLDL	16	gtaagaaggcagtaac	B.16	7	9	DDDDDDDD	8	LLLL	LLDL	GTTA	ctgccttc	TTaC	0	0	0	0	0	0	0	0	0	0	0	0	0
B147	Black	276.297	379.485	367.485	341.089	40.4416	41.6827	41.0622	44.7979	45.5345	45.1662	39.1	41.7	40.4	42.7	40.5	41.6	42.0571	77.72	76.32	1.4	77.02	GTTaCtgccttcTTaC	LLLDLDDDDDDDLLDL	16	gtaagaaggcagtaac	B.16	7	9	DDDDDDD	7	LLLDL	LLDL	GTTaC	tgccttc	TTaC	0	0	0	0	0	0	0	0	0	0	0	0	0
B148	Black	160.37	217.083	228.367	201.94	24.781	25.6494	25.2152	27.7066	29.1569	28.4318	24.5	25.1	24.8	23.9	25.3	24.6	25.7617	73.02	70.87	2.15	71.945	GTTactgccttcTTaC	LLLDDDDDDDDDLLDL	16	gtaagaaggcagtaac	B.16	6	10	DDDDDDDDD	9	LLL	LLDL	GTT	actgccttc	TTaC	0	0	0	0	0	0	0	0	0	0	0	0	0
B149	Black	301.484	425.477	361.019	362.66	38.9248	38.2501	38.5875	45.3442	45.5922	45.4682	35.1	38.9	37	38.8	40.1	39.5	40.1389	75.07	71.67	3.4	73.37	GTtACtgccttcTTaC	LLDLLDDDDDDDLLDL	16	gtaagaaggcagtaac	B.16	7	9	DDDDDDD	7	LLDLL	LLDL	GTtAC	tgccttc	TTaC	0	0	0	0	0	0	0	0	0	0	0	0	0
B150	Black	141.754	197.521	221.412	186.896	29.4114	32.5307	30.971	28.3627	28.8628	28.6127	26.1	30.1	28.1	29.2	30.8	30	29.4209	71.22	69.59	1.63	70.405	GTtActgccttcTTaC	LLDLDDDDDDDDLLDL	16	gtaagaaggcagtaac	B.16	6	10	DDDDDDDD	8	LLDL	LLDL	GTtA	ctgccttc	TTaC	0	0	0	0	0	0	0	0	0	0	0	0	0
B151	Black	267.17	354.939	367.721	329.943	58.6929	60.6427	59.6678	58.0486	55.8306	56.9396	55.6	56.2	55.9	47.4	49.8	48.6	55.2768	72.07	69.77	2.3	70.92	GTtaCtgccttcTTaC	LLDDLDDDDDDDLLDL	16	gtaagaaggcagtaac	B.16	6	10	DDDDDDD	7	LLDDL	LLDL	GTtaC	tgccttc	TTaC	0	0	0	0	0	0	0	0	0	0	0	0	0
B152	Black	130.327	146.545	175.885	150.919	37.9797	42.782	40.3809	32.2885	33.7741	33.0313	34.3	29	31.7	27.6	29.1	28.3	33.3531	67.32	64.57	2.75	65.945	GTtactgccttcTTaC	LLDDDDDDDDDDLLDL	16	gtaagaaggcagtaac	B.16	5	11	DDDDDDDDDD	10	LL	LLDL	GT	tactgccttc	TTaC	0	0	0	0	0	0	0	0	0	0	0	0	0
B153	Black	428.405	485.938	496.468	470.271	48.7277	48.7625	48.7451	47.8913	54.216	51.0537	48.1	45.9	47	41.9	39	40.4	46.7997	75.52	72.52	3	74.02	GtTACtgccttcTTaC	LDLLLDDDDDDDLLDL	16	gtaagaaggcagtaac	B.16	7	9	DDDDDDD	7	LDLLL	LLDL	GtTAC	tgccttc	TTaC	0	0	0	0	0	0	0	0	0	0	0	0	0
B154	Black	157.958	195.151	223.001	192.037	41.7626	45.3116	43.5371	43.6644	41.2943	42.4793	34.4	37.3	35.8	36.3	38.1	37.2	39.7541	71.61	70.32	1.29	70.965	GtTActgccttcTTaC	LDLLDDDDDDDDLLDL	16	gtaagaaggcagtaac	B.16	6	10	DDDDDDDD	8	LDLL	LLDL	GtTA	ctgccttc	TTaC	0	0	0	0	0	0	0	0	0	0	0	0	0
B155	Black	229.587	307.147	303.467	280.067	44.0841	59.3578	51.721	40.1	44.1	42.1	45.4305	48.3498	46.8901	39.3958	38.1414	38.7686	44.8699	75.17	72.67	2.5	73.92	GtTaCtgccttcTTaC	LDLDLDDDDDDDLLDL	16	gtaagaaggcagtaac	B.16	6	10	DDDDDDD	7	LDLDL	LLDL	GtTaC	tgccttc	TTaC	0	0	0	0	0	0	0	0	0	0	0	0	0
B156	Black	131.604	172.572	189.665	164.614	30.4705	25.9846	28.2276	24.5	23.7	24.1	23.7059	27.9876	25.8467	26.9063	22.6906	24.7984	25.7432	69.42	67.52	1.9	68.47	GtTactgccttcTTaC	LDLDDDDDDDDDLLDL	16	gtaagaaggcagtaac	B.16	5	11	DDDDDDDDD	9	LDL	LLDL	GtT	actgccttc	TTaC	0	0	0	0	0	0	0	0	0	0	0	0	0
B157	Black	290.156	420.385	412.199	374.247	28.7643	30.1591	29.4617	31.9	30.1	31	31.6325	31.867	31.7498	26.9404	29.1282	28.0343	30.0614	70.57	69.37	1.2	69.97	GttACtgccttcTTaC	LDDLLDDDDDDDLLDL	16	gtaagaaggcagtaac	B.16	6	10	DDDDDDD	7	LDDLL	LLDL	GttAC	tgccttc	TTaC	0	0	0	0	0	0	0	0	0	0	0	0	0
B158	Black	145.726	175.913	208.768	176.802	35.0956	30.3494	32.7225	22.7	26.9	24.8	25.8049	27.6115	26.7082	23.176	25.9105	24.5432	27.1935	67.67	66.31	1.36	66.99	GttActgccttcTTaC	LDDLDDDDDDDDLLDL	16	gtaagaaggcagtaac	B.16	5	11	DDDDDDDD	8	LDDL	LLDL	GttA	ctgccttc	TTaC	0	0	0	0	0	0	0	0	0	0	0	0	0
B159	Black	188.58	244.77	300.414	244.588	28.7305	30.9895	29.86	27.4	30.6	29	28.1717	26.3018	27.2368	31.523	28.2159	29.8695	28.9916	68.02	64.92	3.1	66.47	GttaCtgccttcTTaC	LDDDLDDDDDDDLLDL	16	gtaagaaggcagtaac	B.16	5	11	DDDDDDD	7	LDDDL	LLDL	GttaC	tgccttc	TTaC	0	0	0	0	0	0	0	0	0	0	0	0	0
B160	Black	134.332	122.698	154.631	137.22	31.0799	32.2103	31.6451	24.8	27.1	25.9	25.5611	28.818	27.1896	26.2926	27.8955	27.094	27.9572	62.97	60.82	2.15	61.895	GttactgccttcTTaC	LDDDDDDDDDDDLLDL	16	gtaagaaggcagtaac	B.16	4	12	DDDDDDDDDDD	11	L	LLDL	G	ttactgccttc	TTaC	0	0	0	0	0	1	0	0	0	0	0	0	0
B161	Black	456.477	435.761	470.667	454.302	48.0326	42.5424	45.2875	43.3	48.2	45.8	45.8539	43.0254	44.4397	50.8541	43.4269	47.1405	45.6669	76.12	73.67	2.45	74.895	GTTACtgccttcTtAC	LLLLLDDDDDDDLDLL	16	gtaagaaggcagtaac	B.16	8	8	DDDDDDD	7	LLLLL	LDLL	GTTAC	tgccttc	TtAC	0	0	0	0	0	0	0	0	0	0	0	0	0
B162	Black	218.156	230.41	205.488	218.018	31.9799	38.2612	35.1206	37	37.6	37.3	34.7955	41.8909	38.3432	43.7855	33.5038	38.6447	37.3521	72.22	70.62	1.6	71.42	GTTActgccttcTtAC	LLLLDDDDDDDDLDLL	16	gtaagaaggcagtaac	B.16	7	9	DDDDDDDD	8	LLLL	LDLL	GTTA	ctgccttc	TtAC	0	0	0	0	0	0	0	0	0	0	0	0	0
B163	Black	228.574	287.749	304.393	273.572	50.9638	49.2734	50.1186	45.5	49.5	47.5	53.7162	46.8332	50.2747	45.7351	42.0168	43.876	47.9423	74.37	73.42	0.95	73.895	GTTaCtgccttcTtAC	LLLDLDDDDDDDLDLL	16	gtaagaaggcagtaac	B.16	7	9	DDDDDDD	7	LLLDL	LDLL	GTTaC	tgccttc	TtAC	0	0	0	0	0	0	0	0	0	0	0	0	0
B164	Black	153.322	194.709	215.26	187.763	24.7922	27.1992	25.9957	23.9	27.3	25.6	33.248	28.738	30.993	25.072	26.6586	25.8653	27.1135	70.02	68.92	1.1	69.47	GTTactgccttcTtAC	LLLDDDDDDDDDLDLL	16	gtaagaaggcagtaac	B.16	6	10	DDDDDDDDD	9	LLL	LDLL	GTT	actgccttc	TtAC	0	0	0	0	0	0	0	0	0	0	0	0	0
B165	Black	205.681	324.939	347.866	292.829	39.9292	35.1318	37.5305	36.5	35.4	35.9	35.1005	37.1025	36.1015	36.9771	40.0202	38.4986	37.0077	71.97	70.82	1.15	71.395	GTtACtgccttcTtAC	LLDLLDDDDDDDLDLL	16	gtaagaaggcagtaac	B.16	7	9	DDDDDDD	7	LLDLL	LDLL	GTtAC	tgccttc	TtAC	0	0	0	0	0	0	0	0	0	0	0	0	0
B166	Black	120.624	134.861	162.503	139.329	30.8245	29.7273	30.2759	27.3	29	28.1	30.5061	30.9775	30.7418	34.5433	30.0919	32.3176	30.3588	68.12	65.67	2.45	66.895	GTtActgccttcTtAC	LLDLDDDDDDDDLDLL	16	gtaagaaggcagtaac	B.16	6	10	DDDDDDDD	8	LLDL	LDLL	GTtA	ctgccttc	TtAC	0	0	0	0	0	0	0	0	0	0	0	0	0
B167	Black	165.933	207.425	280.113	217.824	35.587	39.9525	37.7697	31.3	33.6	32.5	34.3894	32.9765	33.6829	33.9162	29.8259	31.8711	33.9559	69.22	67.62	1.6	68.42	GTtaCtgccttcTtAC	LLDDLDDDDDDDLDLL	16	gtaagaaggcagtaac	B.16	6	10	DDDDDDD	7	LLDDL	LDLL	GTtaC	tgccttc	TtAC	0	0	0	0	0	0	0	0	0	0	0	0	0
B168	Black	131.462	109.914	141.634	127.67	30.9777	34.245	32.6113	31.8	35.1	33.5	28.8369	29.1313	28.9841	29.0685	35.1077	32.0881	31.7959	64.37	62.42	1.95	63.395	GTtactgccttcTtAC	LLDDDDDDDDDDLDLL	16	gtaagaaggcagtaac	B.16	5	11	DDDDDDDDDD	10	LL	LDLL	GT	tactgccttc	TtAC	0	0	0	0	0	0	0	0	0	0	0	0	0
B169	Black	435.892	359.08	365.512	386.828	55.3607	42.457	48.9089	38.1	49.2	43.7	39.1632	37.7266	38.4449	35.2255	40.9064	38.0659	42.2799	72.02	69.87	2.15	70.945	GtTACtgccttcTtAC	LDLLLDDDDDDDLDLL	16	gtaagaaggcagtaac	B.16	7	9	DDDDDDD	7	LDLLL	LDLL	GtTAC	tgccttc	TtAC	0	0	0	0	0	0	0	0	0	0	0	0	0
B170	Black	188.076	169.73	186.238	181.348	53.9167	59.2836	56.6002	38.2	38.3	38.3	43.611	38.4563	41.0336	42.7567	36.8015	39.7791	43.9282	71.12	68.77	2.35	69.945	GtTActgccttcTtAC	LDLLDDDDDDDDLDLL	16	gtaagaaggcagtaac	B.16	6	10	DDDDDDDD	8	LDLL	LDLL	GtTA	ctgccttc	TtAC	0	0	0	0	0	0	0	0	0	0	0	0	0
B171	Black	169.946	228.144	244.596	214.229	50.6112	46.5614	48.5863	49.4	44.2	46.8	62.1932	51.5928	56.893	38.9854	40.9276	39.9565	48.0589	69.27	66.57	2.7	67.92	GtTaCtgccttcTtAC	LDLDLDDDDDDDLDLL	16	gtaagaaggcagtaac	B.16	6	10	DDDDDDD	7	LDLDL	LDLL	GtTaC	tgccttc	TtAC	0	0	0	0	0	0	0	0	0	0	0	0	0
B172	Black	100.705	105.02	128.901	111.542	36.1033	34.8856	35.4945	30.9	32.1	31.5	33.4	37	35.2	22.3	34.3	28.3	32.6236	66.22	63.62	2.6	64.92	GtTactgccttcTtAC	LDLDDDDDDDDDLDLL	16	gtaagaaggcagtaac	B.16	5	11	DDDDDDDDD	9	LDL	LDLL	GtT	actgccttc	TtAC	0	0	0	0	0	0	0	0	0	0	0	0	0
B173	Black	173.865	275.105	270.001	239.657	29.7457	32.7714	31.2586	29.7	31.3	30.5	30.3891	33.4009	31.895	31.7108	36.4449	34.0778	31.9328	67.43	65.51	1.92	66.47	GttACtgccttcTtAC	LDDLLDDDDDDDLDLL	16	gtaagaaggcagtaac	B.16	6	10	DDDDDDD	7	LDDLL	LDLL	GttAC	tgccttc	TtAC	0	0	0	0	0	0	0	0	0	0	0	0	0
B174	Black	107.273	131.994	150.589	129.952	27.3121	37.4915	32.4018	29	35.3	32.2	35.2309	33.8994	34.5651	28.7917	27.3269	28.0593	31.8066	63.62	61.32	2.3	62.47	GttActgccttcTtAC	LDDLDDDDDDDDLDLL	16	gtaagaaggcagtaac	B.16	5	11	DDDDDDDD	8	LDDL	LDLL	GttA	ctgccttc	TtAC	0	0	0	0	0	0	0	0	0	0	0	0	0
B175	Black	115.94	141.828	147.174	134.981	31.6991	39.5927	35.6459	35.1	34.5	34.8	37.1009	35.9398	36.5203	37.9548	32.465	35.2099	35.544	65.02	62.87	2.15	63.945	GttaCtgccttcTtAC	LDDDLDDDDDDDLDLL	16	gtaagaaggcagtaac	B.16	5	11	DDDDDDD	7	LDDDL	LDLL	GttaC	tgccttc	TtAC	0	0	0	0	0	0	0	0	0	0	0	0	0
B176	Black	127.182	98.3796	126.14	117.234	39.111	38.9937	39.0523	35	39.8	37.4	39.8697	43.53	41.6999	45.7716	38.4649	42.1183	40.0676	60.12	56.77	3.35	58.445	GttactgccttcTtAC	LDDDDDDDDDDDLDLL	16	gtaagaaggcagtaac	B.16	4	12	DDDDDDDDDDD	11	L	LDLL	G	ttactgccttc	TtAC	0	0	0	0	0	1	0	0	0	0	0	0	0
B177	Black	470.536	414.313	453.665	446.171	36.1687	35.9751	36.0719	45.6	45.1	45.3	42.3746	46.9348	44.6547	47.7403	48.3449	48.0426	43.5173	74.27	71.57	2.7	72.92	GTTACtgccttcTtaC	LLLLLDDDDDDDLDDL	16	gtaagaaggcagtaac	B.16	7	9	DDDDDDD	7	LLLLL	LDDL	GTTAC	tgccttc	TtaC	0	0	0	0	0	0	0	0	0	0	0	0	0
B178	Black	220.548	206.283	198.946	208.592	106.921	88.0693	97.4952	30.2	32.3	31.3	33.5426	39.3206	36.4316	32.1931	30.0834	31.1383	49.0913	71.43	69.51	1.92	70.47	GTTActgccttcTtaC	LLLLDDDDDDDDLDDL	16	gtaagaaggcagtaac	B.16	6	10	DDDDDDDD	8	LLLL	LDDL	GTTA	ctgccttc	TtaC	0	0	0	0	0	0	0	0	0	0	0	0	0
B179	Black	202.786	308.309	319.375	276.823	47.6903	52.4441	50.0672	48.6	47.2	47.9	51.7604	46.8445	49.3024	44.4293	46.8269	45.6281	48.2244	73.47	70.42	3.05	71.945	GTTaCtgccttcTtaC	LLLDLDDDDDDDLDDL	16	gtaagaaggcagtaac	B.16	6	10	DDDDDDD	7	LLLDL	LDDL	GTTaC	tgccttc	TtaC	0	0	0	0	0	0	0	0	0	0	0	0	0
B180	Black	146.481	201.29	207.886	185.219	26.0175	22.5918	24.3047	24.1	25.3	24.7	31.597	27.1149	29.356	24.905	22.3432	23.6241	25.4962	69.57	66.22	3.35	67.895	GTTactgccttcTtaC	LLLDDDDDDDDDLDDL	16	gtaagaaggcagtaac	B.16	5	11	DDDDDDDDD	9	LLL	LDDL	GTT	actgccttc	TtaC	0	0	0	0	0	0	0	0	0	0	0	0	0
B181	Black	179.247	323.283	330.988	277.839	31.7739	35.1773	33.4756	33.5	36.8	35.2	35.8125	39.675	37.7438	34.8972	33.8395	34.3683	35.1969	71.02	66.77	4.25	68.895	GTtACtgccttcTtaC	LLDLLDDDDDDDLDDL	16	gtaagaaggcagtaac	B.16	6	10	DDDDDDD	7	LLDLL	LDDL	GTtAC	tgccttc	TtaC	0	0	0	0	0	0	0	0	0	0	0	0	0
B182	Black	108.648	132.05	163.455	134.718	24.2197	28.7021	26.4609	24.2	27.4	25.8	25.3673	26.262	25.8146	25.9064	23.7511	24.8287	25.7261	66.12	63.62	2.5	64.87	GTtActgccttcTtaC	LLDLDDDDDDDDLDDL	16	gtaagaaggcagtaac	B.16	5	11	DDDDDDDD	8	LLDL	LDDL	GTtA	ctgccttc	TtaC	0	0	0	0	0	0	0	0	0	0	0	0	0
B183	Black	142.269	202.198	246.332	196.933	33.1223	28.4616	30.7919	34.7	36.3	35.5	30.3176	32.6422	31.4799	43.0481	36.3474	39.6977	34.3674	66.27	64.57	1.7	65.42	GTtaCtgccttcTtaC	LLDDLDDDDDDDLDDL	16	gtaagaaggcagtaac	B.16	5	11	DDDDDDD	7	LLDDL	LDDL	GTtaC	tgccttc	TtaC	0	0	0	0	0	0	0	0	0	0	0	0	0
B184	Black	126.127	108.011	135.864	123.334	37.1406	42.6199	39.8803	34.8	33	33.9	30.2673	33.148	31.7077	27.9193	29.9829	28.9511	33.6097	61.42	59.42	2	60.42	GTtactgccttcTtaC	LLDDDDDDDDDDLDDL	16	gtaagaaggcagtaac	B.16	4	12	DDDDDDDDDD	10	LL	LDDL	GT	tactgccttc	TtaC	0	0	0	0	0	0	0	0	0	0	0	0	0
B185	Black	523.336	450.468	409.16	460.988	31.0782	32.0473	31.5628	35.8	40.2	38	37.2804	39.7156	38.498	42.808	38.7409	40.7745	37.2088	70.67	68.27	2.4	69.47	GtTACtgccttcTtaC	LDLLLDDDDDDDLDDL	16	gtaagaaggcagtaac	B.16	6	10	DDDDDDD	7	LDLLL	LDDL	GtTAC	tgccttc	TtaC	0	0	0	0	0	0	0	0	0	0	0	0	0
B186	Black	212.931	165.657	171.421	183.336	42.1116	38.9737	40.5426	34.2	33.4	33.8	33.3235	38.6792	36.0014	34.5697	32.0505	33.3101	35.9135	67.02	65.77	1.25	66.395	GtTActgccttcTtaC	LDLLDDDDDDDDLDDL	16	gtaagaaggcagtaac	B.16	5	11	DDDDDDDD	8	LDLL	LDDL	GtTA	ctgccttc	TtaC	0	0	0	0	0	0	0	0	0	0	0	0	0
B187	Black	153.941	238.444	268.752	220.379	39.1183	71.4265	55.2724	42.3	42.6	42.5	47.1335	45.6316	46.3825	43.805	42.791	43.298	46.8632	70.12	67.62	2.5	68.87	GtTaCtgccttcTtaC	LDLDLDDDDDDDLDDL	16	gtaagaaggcagtaac	B.16	5	11	DDDDDDD	7	LDLDL	LDDL	GtTaC	tgccttc	TtaC	0	0	0	0	0	0	0	0	0	0	0	0	0
B188	Black	102.342	97.3852	152.838	117.522	43.496	45.2376	44.3668	31.6	33.3	32.5	28.2	28.9	28.6	22	33.2	27.6	33.2667	64.37	62.52	1.85	63.445	GtTactgccttcTtaC	LDLDDDDDDDDDLDDL	16	gtaagaaggcagtaac	B.16	4	12	DDDDDDDDD	9	LDL	LDDL	GtT	actgccttc	TtaC	0	0	0	0	0	0	0	0	0	0	0	0	0
B189	Black	161.673	254.417	271.377	229.156	36.283	29.828	33.0555	30	32.6	31.3	30.6811	32.4281	31.5546	31.3297	30.5396	30.9346	31.7112	66.27	63.57	2.7	64.92	GttACtgccttcTtaC	LDDLLDDDDDDDLDDL	16	gtaagaaggcagtaac	B.16	5	11	DDDDDDD	7	LDDLL	LDDL	GttAC	tgccttc	TtaC	0	0	0	0	0	0	0	0	0	0	0	0	0
B190	Black	93.697	112.852	129.648	112.066	33.3017	37.5376	35.4196	34.1	38.1	36.1	34.1545	35.8252	34.9899	33.1479	30.7941	31.971	34.6201	62.42	60.42	2	61.42	GttActgccttcTtaC	LDDLDDDDDDDDLDDL	16	gtaagaaggcagtaac	B.16	4	12	DDDDDDDD	8	LDDL	LDDL	GttA	ctgccttc	TtaC	0	0	0	0	0	0	0	0	0	0	0	0	0
B191	Black	106.418	133.348	186.322	142.029	39.5595	37.9056	38.7325	39	39.7	39.4	35.7516	35.7466	35.7491	38.2605	39.1874	38.724	38.1514	63.67	61.27	2.4	62.47	GttaCtgccttcTtaC	LDDDLDDDDDDDLDDL	16	gtaagaaggcagtaac	B.16	4	12	DDDDDDD	7	LDDDL	LDDL	GttaC	tgccttc	TtaC	0	0	0	0	0	0	0	0	0	0	0	0	0
B192	Black	114.151	106.088	123.362	114.533	45.8697	42.5124	44.1911	44	51	47.5	51.9561	62.0871	57.0216	42.9597	44.3023	43.631	48.0859	58.02	54.87	3.15	56.445	GttactgccttcTtaC	LDDDDDDDDDDDLDDL	16	gtaagaaggcagtaac	B.16	3	13	DDDDDDDDDDD	11	L	LDDL	G	ttactgccttc	TtaC	0	0	0	0	0	1	0	0	0	0	0	0	0
B193	Black	530.188	518.517	486.004	511.569	34.048	39.9457	36.9969	40.6	44.4	42.5	43.044	41.7063	42.3751	42.2085	46.3472	44.2778	41.5374	75.12	72.72	2.4	73.92	GTTACtgccttctTAC	LLLLLDDDDDDDDLLL	16	gtaagaaggcagtaac	B.16	8	8	DDDDDDDD	8	LLLLL	LLL	GTTAC	tgccttct	TAC	0	0	0	0	0	0	0	0	0	0	0	0	0
B194	Black	160.399	164.335	156.282	160.339	47.3699	42.7097	45.0398	40.7	44.8	42.8	44.0971	45.208	44.6526	45.8187	33.5249	39.6718	43.041	72.22	70.62	1.6	71.42	GTTActgccttctTAC	LLLLDDDDDDDDDLLL	16	gtaagaaggcagtaac	B.16	7	9	DDDDDDDDD	9	LLLL	LLL	GTTA	ctgccttct	TAC	0	0	0	0	0	0	0	0	0	0	0	0	0
B195	Black	197.073	288.116	306.909	264.032	43.4812	37.6826	40.5819	52.1	48.1	50.1	52.6198	59.8181	56.2189	48.4504	46.1895	47.32	48.5552	74.38	72.52	1.86	73.45	GTTaCtgccttctTAC	LLLDLDDDDDDDDLLL	16	gtaagaaggcagtaac	B.16	7	9	DDDDDDDD	8	LLLDL	LLL	GTTaC	tgccttct	TAC	0	0	0	0	0	0	0	0	0	0	0	0	0
B196	Black	98.6072	146.972	157.52	134.366	31.9481	35.3167	33.6324	31	34.8	32.9	34.0819	31.3577	32.7198	30.305	32.7556	31.5303	32.6956	70.52	67.42	3.1	68.97	GTTactgccttctTAC	LLLDDDDDDDDDDLLL	16	gtaagaaggcagtaac	B.16	6	10	DDDDDDDDDD	10	LLL	LLL	GTT	actgccttct	TAC	0	0	0	0	0	0	0	0	0	0	0	0	0
B197	Black	239.816	424.74	290.071	318.209	27.6277	31.2144	29.421	29.9	31.2	30.6	31.5831	33.6781	32.6306	27.2265	30.2374	28.732	30.3459	71.02	68.87	2.15	69.945	GTtACtgccttctTAC	LLDLLDDDDDDDDLLL	16	gtaagaaggcagtaac	B.16	7	9	DDDDDDDD	8	LLDLL	LLL	GTtAC	tgccttct	TAC	0	0	0	0	0	0	0	0	0	0	0	0	0
B198	Black	112.63	145.762	131.453	129.948	28.0428	40.2064	34.1246	28.1	30.4	29.3	27.8992	26.8128	27.356	27.4187	25.727	26.5729	29.3384	68.12	65.72	2.4	66.92	GTtActgccttctTAC	LLDLDDDDDDDDDLLL	16	gtaagaaggcagtaac	B.16	6	10	DDDDDDDDD	9	LLDL	LLL	GTtA	ctgccttct	TAC	0	0	0	0	0	0	0	0	0	0	0	0	0
B199	Black	191.108	263.626	255.964	236.899	31.281	35.5142	33.3976	31.5	32.8	32.1	32.3531	33.7509	33.052	34.9625	37.6176	36.2901	33.7099	69.22	66.62	2.6	67.92	GTtaCtgccttctTAC	LLDDLDDDDDDDDLLL	16	gtaagaaggcagtaac	B.16	6	10	DDDDDDDD	8	LLDDL	LLL	GTtaC	tgccttct	TAC	0	0	0	0	0	0	0	0	0	0	0	0	0
B200	Black	119.287	112.844	133.078	121.736	49.9103	41.687	45.7987	36.3	36.9	36.6	38.2143	34.9899	36.6021	36.5526	34.4547	35.5036	38.6261	63.38	61.52	1.86	62.45	GTtactgccttctTAC	LLDDDDDDDDDDDLLL	16	gtaagaaggcagtaac	B.16	5	11	DDDDDDDDDDD	11	LL	LLL	GT	tactgccttct	TAC	0	0	0	0	0	0	0	0	0	0	0	0	0
B201	Black	504.131	494.227	391.045	463.134	54.6604	46.0205	50.3405	34.2	36.5	35.4	34.6345	40.8127	37.7236	36.7892	39.3431	38.0662	40.3826	71.52	70.42	1.1	70.97	GtTACtgccttctTAC	LDLLLDDDDDDDDLLL	16	gtaagaaggcagtaac	B.16	7	9	DDDDDDDD	8	LDLLL	LLL	GtTAC	tgccttct	TAC	0	0	0	0	0	0	0	0	0	0	0	0	0
B202	Black	152.829	138.842	130.278	140.65	43.5567	62.9244	53.2405	38.8	42.9	40.9	41.4552	41.1397	41.2975	39.2189	33.6438	36.4313	42.9673	68.02	66.87	1.15	67.445	GtTActgccttctTAC	LDLLDDDDDDDDDLLL	16	gtaagaaggcagtaac	B.16	6	10	DDDDDDDDD	9	LDLL	LLL	GtTA	ctgccttct	TAC	0	0	0	0	0	0	0	0	0	0	0	0	0
B203	Black	183.969	225.039	233.594	214.201	34.3098	32.5152	33.4125	34.6	35.1	34.8	33.9107	38.0165	35.9636	39.446	34.4368	36.9414	35.2794	71.02	68.87	2.15	69.945	GtTaCtgccttctTAC	LDLDLDDDDDDDDLLL	16	gtaagaaggcagtaac	B.16	6	10	DDDDDDDD	8	LDLDL	LLL	GtTaC	tgccttct	TAC	0	0	0	0	0	0	0	0	0	0	0	0	0
B204	Black	101.115	99.8942	127.162	109.391	30.4066	50.0352	40.2209	27.7	30.9	29.3	29.9	33.3	31.6	26.9	25.7	26.3	31.8552	65.57	63.37	2.2	64.47	GtTactgccttctTAC	LDLDDDDDDDDDDLLL	16	gtaagaaggcagtaac	B.16	5	11	DDDDDDDDDD	10	LDL	LLL	GtT	actgccttct	TAC	0	0	0	0	0	0	0	0	0	0	0	0	0
B205	Black	229.812	228.272	284.993	247.692	36.574	35.2174	35.8957	30.1	33.3	31.7	31.7099	34.1368	32.9234	33.4301	26.1754	29.8028	32.5805	68.07	64.77	3.3	66.42	GttACtgccttctTAC	LDDLLDDDDDDDDLLL	16	gtaagaaggcagtaac	B.16	6	10	DDDDDDDD	8	LDDLL	LLL	GttAC	tgccttct	TAC	0	0	0	0	0	0	0	0	0	0	0	0	0
B206	Black	127.339	113.513	152.779	131.21	39.5031	36.2084	37.8558	35.1	38.7	36.9	38.1274	35.1977	36.6626	30.4292	31.9966	31.2129	35.6578	64.32	62.57	1.75	63.445	GttActgccttctTAC	LDDLDDDDDDDDDLLL	16	gtaagaaggcagtaac	B.16	5	11	DDDDDDDDD	9	LDDL	LLL	GttA	ctgccttct	TAC	0	0	0	0	0	0	0	0	0	0	0	0	0
B207	Black	157.005	159.796	204.675	173.825	49.8928	39.5979	44.7454	39.2	43.9	41.6	44.4783	41.289	42.8837	47.1172	43.6498	45.3835	43.6531	64.52	63.52	1	64.02	GttaCtgccttctTAC	LDDDLDDDDDDDDLLL	16	gtaagaaggcagtaac	B.16	5	11	DDDDDDDD	8	LDDDL	LLL	GttaC	tgccttct	TAC	0	0	0	0	0	0	0	0	0	0	0	0	0
B208	Black	112.178	90.17	98.4184	100.256	59.5438	70.3895	64.9667	51.2	54.4	52.8	49.7014	47.9521	48.8268	55.9025	47.9815	51.942	54.6338	60.61	58.32	2.29	59.465	GttactgccttctTAC	LDDDDDDDDDDDDLLL	16	gtaagaaggcagtaac	B.16	4	12	DDDDDDDDDDDD	12	L	LLL	G	ttactgccttct	TAC	0	0	0	0	0	1	0	0	0	0	0	0	0
B209	Black	427.273	471.032	472.695	457	34.5012	30.043	32.2721	37.7	37.9	37.8	39.3595	40.8058	40.0826	38.7944	39.9138	39.3541	37.3772	76.02	72.82	3.2	74.42	GTTACtgccttctTaC	LLLLLDDDDDDDDLDL	16	gtaagaaggcagtaac	B.16	7	9	DDDDDDDD	8	LLLLL	LDL	GTTAC	tgccttct	TaC	0	0	0	0	0	0	0	0	0	0	0	0	0
B210	Black	144.435	198.145	231.229	191.27	16.5633	21.845	19.2042	24.5	27.5	26	23.9054	24.892	24.3987	22.0036	22.5777	22.2907	22.9734	72.17	69.67	2.5	70.92	GTTActgccttctTaC	LLLLDDDDDDDDDLDL	16	gtaagaaggcagtaac	B.16	6	10	DDDDDDDDD	9	LLLL	LDL	GTTA	ctgccttct	TaC	0	0	0	0	0	0	0	0	0	0	0	0	0
B211	Black	207.727	280.332	325.745	271.268	29.7443	27.2318	28.4881	28.6	34.7	31.7	32.5739	31.8267	32.2003	31.3673	31.0999	31.2336	30.9055	74.42	71.52	2.9	72.97	GTTaCtgccttctTaC	LLLDLDDDDDDDDLDL	16	gtaagaaggcagtaac	B.16	6	10	DDDDDDDD	8	LLLDL	LDL	GTTaC	tgccttct	TaC	0	0	0	0	0	0	0	0	0	0	0	0	0
B212	Black	130.245	161.946	190.32	160.837	19.3055	19.3858	19.3456	19.3	22.6	21	27.9412	22.6757	25.3085	20.3532	19.8035	20.0783	21.4331	68.57	66.37	2.2	67.47	GTTactgccttctTaC	LLLDDDDDDDDDDLDL	16	gtaagaaggcagtaac	B.16	5	11	DDDDDDDDDD	10	LLL	LDL	GTT	actgccttct	TaC	0	0	0	0	0	0	0	0	0	0	0	0	0
B213	Black	288.656	252.709	330.362	290.576	24.2722	24.6736	24.4729	24.8	28.3	26.6	24.7993	25.6106	25.205	29.0266	25.7962	27.4114	25.9223	70.67	68.31	2.36	69.49	GTtACtgccttctTaC	LLDLLDDDDDDDDLDL	16	gtaagaaggcagtaac	B.16	6	10	DDDDDDDD	8	LLDLL	LDL	GTtAC	tgccttct	TaC	0	0	0	0	0	0	0	0	0	0	0	0	0
B214	Black	145.175	134.288	133.997	137.82	28.5963	29.9189	29.2576	28.6	25	26.8	25.2836	26.6818	25.9827	27.7892	19.7119	23.7506	26.4477	68.02	65.82	2.2	66.92	GTtActgccttctTaC	LLDLDDDDDDDDDLDL	16	gtaagaaggcagtaac	B.16	5	11	DDDDDDDDD	9	LLDL	LDL	GTtA	ctgccttct	TaC	0	0	0	0	0	0	0	0	0	0	0	0	0
B215	Black	175.15	229.466	260.859	221.825	32.9264	34.3915	33.659	32.3	29.7	31	31.7745	37.7659	34.7702	32.6678	31.1434	31.9056	32.8337	68.62	65.32	3.3	66.97	GTtaCtgccttctTaC	LLDDLDDDDDDDDLDL	16	gtaagaaggcagtaac	B.16	5	11	DDDDDDDD	8	LLDDL	LDL	GTtaC	tgccttct	TaC	0	0	0	0	0	0	0	0	0	0	0	0	0
B216	Black	99.0216	128.148	159.636	128.935	36.448	34.7626	35.6053	35.1	31.7	33.4	28.3652	29.4418	28.9035	23.2856	26.3834	24.8345	30.6858	62.02	59.82	2.2	60.92	GTtactgccttctTaC	LLDDDDDDDDDDDLDL	16	gtaagaaggcagtaac	B.16	4	12	DDDDDDDDDDD	11	LL	LDL	GT	tactgccttct	TaC	0	0	0	0	0	0	0	0	0	0	0	0	0
B217	Black	382.132	535.55	395.962	437.881	23.3446	24.6514	23.998	27.9	25.2	26.6	25.113	25.3004	25.2067	29.5961	24.5208	27.0584	25.7158	71.12	68.67	2.45	69.895	GtTACtgccttctTaC	LDLLLDDDDDDDDLDL	16	gtaagaaggcagtaac	B.16	6	10	DDDDDDDD	8	LDLLL	LDL	GtTAC	tgccttct	TaC	0	0	0	0	0	0	0	0	0	0	0	0	0
B218	Black	127.822	145.208	152.764	141.931	22.6062	22.439	22.5226	21.3	27.8	24.5	25.3696	21.9133	23.6414	21.2691	22.9656	22.1173	23.1953	68.27	65.52	2.75	66.895	GtTActgccttctTaC	LDLLDDDDDDDDDLDL	16	gtaagaaggcagtaac	B.16	5	11	DDDDDDDDD	9	LDLL	LDL	GtTA	ctgccttct	TaC	0	0	0	0	0	0	0	0	0	0	0	0	0
B219	Black	191.517	200.072	212.788	201.459	31.8056	34.7779	33.2918	29	31.7	30.4	30.1569	28.0211	29.089	28.5615	29.3129	28.9372	30.4295	69.47	67.42	2.05	68.445	GtTaCtgccttctTaC	LDLDLDDDDDDDDLDL	16	gtaagaaggcagtaac	B.16	5	11	DDDDDDDD	8	LDLDL	LDL	GtTaC	tgccttct	TaC	0	0	0	0	0	0	0	0	0	0	0	0	0
B220	Black	104.548	102.765	151.103	119.472	34.6045	30.6914	32.6479	35.8	35.1	35.5	34.5	36	35.2	31.5	27	29.3	33.162	64.97	62.87	2.1	63.92	GtTactgccttctTaC	LDLDDDDDDDDDDLDL	16	gtaagaaggcagtaac	B.16	4	12	DDDDDDDDDD	10	LDL	LDL	GtT	actgccttct	TaC	0	0	0	0	0	0	0	0	0	0	0	0	0
B221	Black	198.19	256.03	284.341	246.187	28.9216	30.7829	29.8523	27.5	29.9	28.7	36.7454	37.0514	36.8984	29.2212	32.2006	30.7109	31.5404	66.57	64.22	2.35	65.395	GttACtgccttctTaC	LDDLLDDDDDDDDLDL	16	gtaagaaggcagtaac	B.16	5	11	DDDDDDDD	8	LDDLL	LDL	GttAC	tgccttct	TaC	0	0	0	0	0	0	0	0	0	0	0	0	0
B222	Black	102.384	127.444	133.624	121.151	29.416	34.3825	31.8993	23.5	30	26.7	30.1233	31.5052	30.8142	23.9908	26.732	25.3614	28.6937	63.02	60.82	2.2	61.92	GttActgccttctTaC	LDDLDDDDDDDDDLDL	16	gtaagaaggcagtaac	B.16	4	12	DDDDDDDDD	9	LDDL	LDL	GttA	ctgccttct	TaC	0	0	0	0	0	0	0	0	0	0	0	0	0
B223	Black	123.871	160.624	191.803	158.766	34.0621	40.5255	37.2938	28.4	34.1	31.3	30.7802	33.7824	32.2813	34.2882	33.1107	33.6994	33.6436	64.12	61.67	2.45	62.895	GttaCtgccttctTaC	LDDDLDDDDDDDDLDL	16	gtaagaaggcagtaac	B.16	4	12	DDDDDDDD	8	LDDDL	LDL	GttaC	tgccttct	TaC	0	0	0	0	0	0	0	0	0	0	0	0	0
B224	Black	113.563	93.1242	102.164	102.95	39.4137	40.0189	39.7163	35.9	45.3	40.6	36.9772	43.6753	40.3263	44.7297	44.8412	44.7854	41.357	59.27	56.52	2.75	57.895	GttactgccttctTaC	LDDDDDDDDDDDDLDL	16	gtaagaaggcagtaac	B.16	3	13	DDDDDDDDDDDD	12	L	LDL	G	ttactgccttct	TaC	0	0	0	0	0	1	0	0	0	0	0	0	0
B225	Black	NA	360.418	364.998	362.708	NA	NA	NA	50.9576	53.1279	52.0427	53.1788	44.7985	48.9886	41.8453	46.7589	44.3021	48.4445	72.22	70.62	1.6	71.42	GTTACtgccttcttAC	LLLLLDDDDDDDDDLL	16	gtaagaaggcagtaac	B.16	7	9	DDDDDDDDD	9	LLLLL	LL	GTTAC	tgccttctt	AC	0	0	0	0	0	0	0	0	0	0	0	0	0
B226	Black	NA	171.756	208.158	189.957	NA	NA	NA	41.4258	40.8965	41.1611	41.4202	40.8706	41.1454	36.602	28.1058	32.3539	38.2201	69.32	66.52	2.8	67.92	GTTActgccttcttAC	LLLLDDDDDDDDDDLL	16	gtaagaaggcagtaac	B.16	6	10	DDDDDDDDDD	10	LLLL	LL	GTTA	ctgccttctt	AC	0	0	0	0	0	0	0	0	0	0	0	0	0
B227	Black	136.818	198.934	220.654	185.468	27.7	30.5	29.1	36.7	34	35.3	31.5	32.5	32	26.6	26.9	26.7	30.775	71.07	68.82	2.25	69.945	GTTaCtgccttcttAC	LLLDLDDDDDDDDDLL	16	gtaagaaggcagtaac	B.16	6	10	DDDDDDDDD	9	LLLDL	LL	GTTaC	tgccttctt	AC	0	0	0	0	0	0	0	0	0	0	0	0	0
B228	Black	120.631	141.952	144.178	135.587	21.4	25.9	23.6	22.2	25.7	23.9	23.4	26.6	25	21.1	20.3	20.7	23.3	66.17	63.62	2.55	64.895	GTTactgccttcttAC	LLLDDDDDDDDDDDLL	16	gtaagaaggcagtaac	B.16	5	11	DDDDDDDDDDD	11	LLL	LL	GTT	actgccttctt	AC	0	0	0	0	0	0	0	0	0	0	0	0	0
B229	Black	116.202	170.58	196.376	161.053	23.1	23.4	23.2	25.2	29.1	27.1	24	28.4	26.2	22.5	24.5	23.5	25	68.37	65.58	2.79	66.975	GTtACtgccttcttAC	LLDLLDDDDDDDDDLL	16	gtaagaaggcagtaac	B.16	6	10	DDDDDDDDD	9	LLDLL	LL	GTtAC	tgccttctt	AC	0	0	0	0	0	0	0	0	0	0	0	0	0
B230	White	83.2219	94.8125	113.935	97.3232	20.1	22.9	21.5	22.4	26.7	24.6	23.8	25	24.4	22.6	21.6	22.1	23.15	64.57	61.49	3.08	63.03	GTtActgccttcttAC	LLDLDDDDDDDDDDLL	16	gtaagaaggcagtaac	B.16	5	11	DDDDDDDDDD	10	LLDL	LL	GTtA	ctgccttctt	AC	0	0	0	0	0	0	0	0	0	0	0	0	0
B231	Black	117.775	140.094	156.954	138.274	27.8	32.7	30.3	32.4	32.9	32.7	29.1	30.1	29.6	26.1	29.4	27.7	30.075	64.02	62.87	1.15	63.445	GTtaCtgccttcttAC	LLDDLDDDDDDDDDLL	16	gtaagaaggcagtaac	B.16	5	11	DDDDDDDDD	9	LLDDL	LL	GTtaC	tgccttctt	AC	0	0	0	0	0	0	0	0	0	0	0	0	0
B232	Black	86.558	99.2456	122.738	102.847	91.9	111.2	101.5	45.9	42.9	44.4	41.5	45.3	43.4	39.8	39.7	39.7	57.25	60.07	57.82	2.25	58.945	GTtactgccttcttAC	LLDDDDDDDDDDDDLL	16	gtaagaaggcagtaac	B.16	4	12	DDDDDDDDDDDD	12	LL	LL	GT	tactgccttctt	AC	0	0	0	0	0	0	0	0	0	0	0	0	0
B233	Black	273.214	315.999	286.075	291.763	28.7	41.5	35.1	32.3	37.3	34.8	34.8	31.7	33.2	25.7	26.5	26.1	32.3	69.17	66.62	2.55	67.895	GtTACtgccttcttAC	LDLLLDDDDDDDDDLL	16	gtaagaaggcagtaac	B.16	6	10	DDDDDDDDD	9	LDLLL	LL	GtTAC	tgccttctt	AC	0	0	0	0	0	0	0	0	0	0	0	0	0
B234	Black	101.43	135.574	152.113	129.706	22.8	22.5	22.6	26.4	25	25.7	23.2	24.5	23.8	19.4	28.9	24.1	24.05	65.37	62.58	2.79	63.975	GtTActgccttcttAC	LDLLDDDDDDDDDDLL	16	gtaagaaggcagtaac	B.16	5	11	DDDDDDDDDD	10	LDLL	LL	GtTA	ctgccttctt	AC	0	0	0	0	0	0	0	0	0	0	0	0	0
B235	Black	117.186	171.556	162.903	150.548	24.4	25.1	24.7	25.3	27.1	26.2	27.5	27.3	27.4	22.8	24.3	23.6	25.475	66.57	65.49	1.08	66.03	GtTaCtgccttcttAC	LDLDLDDDDDDDDDLL	16	gtaagaaggcagtaac	B.16	5	11	DDDDDDDDD	9	LDLDL	LL	GtTaC	tgccttctt	AC	0	0	0	0	0	0	0	0	0	0	0	0	0
B236	Black	86.8708	87.6541	118.972	97.8324	31	37.1	34.1	27	30.6	28.8	29	26.8	27.9	23.3	25.6	24.4	28.8	61.97	58.92	3.05	60.445	GtTactgccttcttAC	LDLDDDDDDDDDDDLL	16	gtaagaaggcagtaac	B.16	4	12	DDDDDDDDDDD	11	LDL	LL	GtT	actgccttctt	AC	0	0	0	0	0	0	0	0	0	0	0	0	0
B237	Black	131.573	142.716	172.808	149.032	23.8	30.1	27	21.8	28.7	25.3	25.1	26.2	25.6	20.8	23.5	22.2	25.025	62.97	60.77	2.2	61.87	GttACtgccttcttAC	LDDLLDDDDDDDDDLL	16	gtaagaaggcagtaac	B.16	5	11	DDDDDDDDD	9	LDDLL	LL	GttAC	tgccttctt	AC	0	0	0	0	0	0	0	0	0	0	0	0	0
B238	Black	82.1023	85.6125	111.983	93.2325	39.2	37	38.1	30.6	32.2	31.4	32.5	33.6	33	30	30	30	33.125	60.02	57.7	2.32	58.86	GttActgccttcttAC	LDDLDDDDDDDDDDLL	16	gtaagaaggcagtaac	B.16	4	12	DDDDDDDDDD	10	LDDL	LL	GttA	ctgccttctt	AC	0	0	0	0	0	0	0	0	0	0	0	0	0
B239	Black	95.9636	96.3534	117.627	103.314	36.6	76.2	56.4	37	36.9	36.9	38.8	35.9	37.3	32.7	34.1	33.4	41	60.22	58.6	1.62	59.41	GttaCtgccttcttAC	LDDDLDDDDDDDDDLL	16	gtaagaaggcagtaac	B.16	4	12	DDDDDDDDD	9	LDDDL	LL	GttaC	tgccttctt	AC	0	0	0	0	0	0	0	0	0	0	0	0	0
B240	Black	81.0144	86.919	94.0036	87.3123	67.6	53.6	60.6	57.7	71.7	64.7	60.7	62	61.4	54.7	55.3	55	60.425	55.32	53.47	1.85	54.395	GttactgccttcttAC	LDDDDDDDDDDDDDLL	16	gtaagaaggcagtaac	B.16	3	13	DDDDDDDDDDDDD	13	L	LL	G	ttactgccttctt	AC	0	0	0	0	0	1	0	0	0	0	0	0	0
B241	Black	234.408	307.158	311.866	284.478	38.8	49.1	43.9	45.5	62.5	54	46.6	43.5	45.1	38.2	42	40.1	45.775	71.97	69.92	2.05	70.945	GTTACtgccttcttaC	LLLLLDDDDDDDDDDL	16	gtaagaaggcagtaac	B.16	6	10	DDDDDDDDDD	10	LLLLL	L	GTTAC	tgccttctta	C	0	0	0	0	0	1	0	0	0	0	0	0	0
B242	Black	109.304	177.253	191.129	159.229	20	20.5	20.2	21.8	23.8	22.8	26.1	25.3	25.7	18.4	20.6	19.5	22.05	68.97	66.77	2.2	67.87	GTTActgccttcttaC	LLLLDDDDDDDDDDDL	16	gtaagaaggcagtaac	B.16	5	11	DDDDDDDDDDD	11	LLLL	L	GTTA	ctgccttctta	C	0	0	0	0	0	1	0	0	0	0	0	0	0
B243	Black	133.024	197.708	223.691	184.807	28.1	28.4	28.2	33.5	34.6	34.1	32.7	34.4	33.5	27	30	28.5	31.075	71.02	68.7	2.32	69.86	GTTaCtgccttcttaC	LLLDLDDDDDDDDDDL	16	gtaagaaggcagtaac	B.16	5	11	DDDDDDDDDD	10	LLLDL	L	GTTaC	tgccttctta	C	0	0	0	0	0	1	0	0	0	0	0	0	0
B244	White	88.9876	126.069	165.161	126.739	18	18.8	18.4	20.4	22.6	21.5	19.8	20.5	20.1	17	20.1	18.6	19.65	66.22	62.6	3.62	64.41	GTTactgccttcttaC	LLLDDDDDDDDDDDDL	16	gtaagaaggcagtaac	B.16	4	12	DDDDDDDDDDDD	12	LLL	L	GTT	actgccttctta	C	0	0	0	0	0	1	0	0	0	0	0	0	0
B245	Black	109.639	169.032	203.007	160.559	23.1	25.5	24.3	24.2	27.2	25.7	26.5	26.7	26.6	24.5	25.7	25.1	25.425	67.32	65.47	1.85	66.395	GTtACtgccttcttaC	LLDLLDDDDDDDDDDL	16	gtaagaaggcagtaac	B.16	5	11	DDDDDDDDDD	10	LLDLL	L	GTtAC	tgccttctta	C	0	0	0	0	0	1	0	0	0	0	0	0	0
B246	White	100.537	106.391	124.03	110.319	21.8	21.8	21.8	19.2	21.5	20.3	21.3	23	22.2	19.1	20.4	19.8	21.025	62.97	60.87	2.1	61.92	GTtActgccttcttaC	LLDLDDDDDDDDDDDL	16	gtaagaaggcagtaac	B.16	4	12	DDDDDDDDDDD	11	LLDL	L	GTtA	ctgccttctta	C	0	0	0	0	0	1	0	0	0	0	0	0	0
B247	Black	135.612	149.043	188.977	157.877	29.3	29.1	29.2	30.6	29.8	30.2	28.6	26.6	27.6	24.4	25.7	25.1	28.025	64.02	61.82	2.2	62.92	GTtaCtgccttcttaC	LLDDLDDDDDDDDDDL	16	gtaagaaggcagtaac	B.16	4	12	DDDDDDDDDD	10	LLDDL	L	GTtaC	tgccttctta	C	0	0	0	0	0	1	0	0	0	0	0	0	0
B248	Black	108.728	84.1808	112.566	101.825	44.2	47.3	45.8	43.3	44.4	43.8	44.2	44.3	44.2	41.8	47.5	44.7	44.625	58.27	55.67	2.6	56.97	GTtactgccttcttaC	LLDDDDDDDDDDDDDL	16	gtaagaaggcagtaac	B.16	3	13	DDDDDDDDDDDDD	13	LL	L	GT	tactgccttctta	C	0	0	0	0	0	1	0	0	0	0	0	0	0
B249	Black	293.856	334.322	339.517	322.565	31.4	27.5	29.4	33.1	32.5	32.8	36	33.6	34.8	27.1	26.7	26.9	30.975	67.42	65.57	1.85	66.495	GtTACtgccttcttaC	LDLLLDDDDDDDDDDL	16	gtaagaaggcagtaac	B.16	5	11	DDDDDDDDDD	10	LDLLL	L	GtTAC	tgccttctta	C	0	0	0	0	0	1	0	0	0	0	0	0	0
B250	Black	134.841	161.203	170.862	155.635	24.9	25.3	25.1	24.2	22.5	23.4	34.2	33.4	33.8	18.3	19.7	19	25.325	63.62	60.42	3.2	62.02	GtTActgccttcttaC	LDLLDDDDDDDDDDDL	16	gtaagaaggcagtaac	B.16	4	12	DDDDDDDDDDD	11	LDLL	L	GtTA	ctgccttctta	C	0	0	0	0	0	1	0	0	0	0	0	0	0
B251	Black	136.568	187.555	202.312	175.478	28.9	30.5	29.7	20.6	25.6	23.1	27	26.7	26.9	22.9	28	25.5	26.3	65.97	63.87	2.1	64.92	GtTaCtgccttcttaC	LDLDLDDDDDDDDDDL	16	gtaagaaggcagtaac	B.16	4	12	DDDDDDDDDD	10	LDLDL	L	GtTaC	tgccttctta	C	0	0	0	0	0	1	0	0	0	0	0	0	0
B252	Black	100.528	109.82	100.125	103.491	31.4	38.9	35.1	26.6	28.7	27.7	30	29.7	29.9	23.4	29.9	26.6	29.825	61.02	58.82	2.2	59.92	GtTactgccttcttaC	LDLDDDDDDDDDDDDL	16	gtaagaaggcagtaac	B.16	3	13	DDDDDDDDDDDD	12	LDL	L	GtT	actgccttctta	C	0	0	0	0	0	1	0	0	0	0	0	0	0
B253	Black	158.307	187.68	207.674	184.554	28.4	30.6	29.5	24.6	29.6	27.1	25.8	25.7	25.7	23.7	23.7	23.7	26.5	62.27	59.67	2.6	60.97	GttACtgccttcttaC	LDDLLDDDDDDDDDDL	16	gtaagaaggcagtaac	B.16	4	12	DDDDDDDDDD	10	LDDLL	L	GttAC	tgccttctta	C	0	0	0	0	0	1	0	0	0	0	0	0	0
B254	Black	93.0617	77.775	104.34	91.7255	39.0147	37.3654	38.19	44.6	38.8	41.7	50.9	54.2	52.5	32.3	34.2	33.3	41.4225	59.12	55.77	3.35	57.445	GttActgccttcttaC	LDDLDDDDDDDDDDDL	16	gtaagaaggcagtaac	B.16	3	13	DDDDDDDDDDD	11	LDDL	L	GttA	ctgccttctta	C	0	0	0	0	0	1	0	0	0	0	0	0	0
B255	Black	118.346	129.905	142.744	130.332	35.2	42.6	38.9	40.2	40.1	40.1	38.9	34.8	36.9	35.9	36.4	36.1	38	58.42	57.57	0.85	57.995	GttaCtgccttcttaC	LDDDLDDDDDDDDDDL	16	gtaagaaggcagtaac	B.16	3	13	DDDDDDDDDD	10	LDDDL	L	GttaC	tgccttctta	C	0	0	0	0	0	1	0	0	0	0	0	0	0
B256	Black	106.756	93.3166	106.705	102.259	71.2	159.9	115.5	72.7	75.3	74	64.6	65.3	64.9	62.8	67.2	65	79.85	54.62	52.42	2.2	53.52	GttactgccttcttaC	LDDDDDDDDDDDDDDL	16	gtaagaaggcagtaac	B.16	2	14	DDDDDDDDDDDDDD	14	L	L	G	ttactgccttctta	C	0	0	0	0	0	2	0	0	0	0	0	0	0
A257	Black	131.508	185.954	196.782	171.415	106.174	107.53	106.852	91.6339	100.64	96.1369	98.3258	107.952	103.139	110.689	125.203	117.946	106.018	70.42	67.42	3	68.92	CAAGcatcctGTA	LLLLDDDDDDLLL	13	tacaggatgcttg	A.13	7	6	DDDDDD	6	LLLL	LLL	CAAG	catcct	GTA	0	0	0	0	0	0	0	0	0	0	0	0	0
A258	Black	516.511	392.476	401.736	436.908	79.9242	93.7569	86.8406	81.0967	79.3921	80.2444	83.5352	74.8022	79.1687	86.1146	73.9709	80.0428	81.5741	65.58	63.27	2.31	64.425	CAAgcatcctGTA	LLLDDDDDDDLLL	13	tacaggatgcttg	A.13	6	7	DDDDDDD	7	LLL	LLL	CAA	gcatcct	GTA	0	0	0	0	0	0	0	0	0	0	0	1	0
A259	Black	90.6918	119.46	147.057	119.07	82.341	101.203	91.7718	97.915	102.657	100.286	97.1336	102.01	99.5716	113.49	108.549	111.02	100.662	69.07	65.77	3.3	67.42	CAaGcatcctGTA	LLDLDDDDDDLLL	13	tacaggatgcttg	A.13	6	7	DDDDDD	6	LLDL	LLL	CAaG	catcct	GTA	0	0	0	0	0	0	0	0	0	0	0	0	0
A260	Black	233.783	214.055	301.696	249.844	54.2371	60.1393	57.1882	48.0522	55.4443	51.7483	49.0144	50.7302	49.8723	66.2208	56.203	61.2119	55.0052	60.22	57.52	2.7	58.87	CAagcatcctGTA	LLDDDDDDDDLLL	13	tacaggatgcttg	A.13	5	8	DDDDDDDD	8	LL	LLL	CA	agcatcct	GTA	0	0	0	0	0	0	0	0	0	0	0	1	0
A261	Black	110.822	123.272	167.814	133.969	80.1815	93.5623	86.8719	104.652	114.987	109.82	93.5186	115.449	104.484	111.475	94.5434	103.009	101.046	67.42	66.37	1.05	66.895	CaAGcatcctGTA	LDLLDDDDDDLLL	13	tacaggatgcttg	A.13	6	7	DDDDDD	6	LDLL	LLL	CaAG	catcct	GTA	0	0	0	0	0	0	0	0	0	0	0	0	0
A262	Black	200.73	176.011	217.834	198.192	54.5042	72.8157	63.6599	70.1467	69.0366	69.5917	78.3312	63.8196	71.0754	62.0035	69.4149	65.7092	67.509	63.52	60.36	3.16	61.94	CaAgcatcctGTA	LDLDDDDDDDLLL	13	tacaggatgcttg	A.13	5	8	DDDDDDD	7	LDL	LLL	CaA	gcatcct	GTA	0	0	0	0	0	0	0	0	0	0	0	1	0
A263	Black	89.1426	97.7442	104.134	97.007	98.7017	86.2409	92.4713	99.161	106.235	102.698	100.079	100.391	100.235	124.881	91.0684	107.975	100.845	61.02	59.82	1.2	60.42	CaaGcatcctGTA	LDDLDDDDDDLLL	13	tacaggatgcttg	A.13	5	8	DDDDDD	6	LDDL	LLL	CaaG	catcct	GTA	0	0	0	0	0	0	0	0	0	0	0	0	0
A264	Black	99.6439	142.006	164.354	135.335	101.591	97.1374	99.3642	96.9609	92.6516	94.8063	84.8565	76.2983	80.5774	85.0256	76.1145	80.57	88.8295	57.12	54.67	2.45	55.895	CaagcatcctGTA	LDDDDDDDDDLLL	13	tacaggatgcttg	A.13	4	9	DDDDDDDDD	9	L	LLL	C	aagcatcct	GTA	0	0	0	0	0	0	0	0	0	0	0	1	0
A265	Black	131.473	170.79	176.155	159.473	91.6489	97.9745	94.8117	91.0096	93.6381	92.3239	88.6991	102.378	95.5385	88.8367	106.231	97.5336	95.0519	67.32	64.47	2.85	65.895	CAAGcatcctGtA	LLLLDDDDDDLDL	13	tacaggatgcttg	A.13	6	7	DDDDDD	6	LLLL	LDL	CAAG	catcct	GtA	0	0	0	0	0	0	0	0	0	0	0	0	0
A266	Black	303.152	305.762	297.997	302.304	55.773	72.7544	64.2637	54.1349	56.1415	55.1382	49.1036	52.3162	50.7099	44.1816	64.2504	54.216	56.0819	62.42	59.43	2.99	60.925	CAAgcatcctGtA	LLLDDDDDDDLDL	13	tacaggatgcttg	A.13	5	8	DDDDDDD	7	LLL	LDL	CAA	gcatcct	GtA	0	0	0	0	0	0	0	0	0	0	0	1	0
A267	Black	120.09	148.348	158.621	142.353	90.2343	113.579	101.907	79.4018	84.2991	81.8504	74.5132	77.3334	75.9233	76.3821	85.2832	80.8326	85.1283	62.67	62.32	0.35	62.495	CAaGcatcctGtA	LLDLDDDDDDLDL	13	tacaggatgcttg	A.13	5	8	DDDDDD	6	LLDL	LDL	CAaG	catcct	GtA	0	0	0	0	0	0	0	0	0	0	0	0	0
A268	Black	173.424	173.411	177.169	174.668	67.7254	55.7913	61.7584	51.8536	53.3212	52.5874	51.6057	45.9676	48.7867	44.5158	47.4948	46.0053	52.2844	57.02	55.82	1.2	56.42	CAagcatcctGtA	LLDDDDDDDDLDL	13	tacaggatgcttg	A.13	4	9	DDDDDDDD	8	LL	LDL	CA	agcatcct	GtA	0	0	0	0	0	0	0	0	0	0	0	1	0
A269	Black	113.27	130.997	146.143	130.137	77.6851	111.049	94.3669	88.8558	83.4099	86.1328	86.8746	80.9911	83.9328	101.303	92.4389	96.8712	90.3259	65.12	60.67	4.45	62.895	CaAGcatcctGtA	LDLLDDDDDDLDL	13	tacaggatgcttg	A.13	5	8	DDDDDD	6	LDLL	LDL	CaAG	catcct	GtA	0	0	0	0	0	0	0	0	0	0	0	0	0
A270	Black	134.722	139.776	134.918	136.472	76.9793	85.8533	81.4163	83.2228	78.3162	80.7695	79.5899	70.5154	75.0527	79.6132	64.6135	72.1134	77.338	59.32	57.47	1.85	58.395	CaAgcatcctGtA	LDLDDDDDDDLDL	13	tacaggatgcttg	A.13	4	9	DDDDDDD	7	LDL	LDL	CaA	gcatcct	GtA	0	0	0	0	0	0	0	0	0	0	0	1	0
A271	Black	89.4453	119.525	91.991	100.32	91.3373	102.863	97.1002	84.0417	94.7031	89.3724	83.4175	94.4329	88.9252	73.4907	84.2468	78.8688	88.5666	59.27	56.57	2.7	57.92	CaaGcatcctGtA	LDDLDDDDDDLDL	13	tacaggatgcttg	A.13	4	9	DDDDDD	6	LDDL	LDL	CaaG	catcct	GtA	0	0	0	0	0	0	0	0	0	0	0	0	0
A272	Black	95.0365	84.186	97.17	92.1308	100.492	95.8931	98.1924	80.4	104.4	92.4	90.8	96.1	93.4	78.9	98.4	88.6	93.1481	53.17	50.72	2.45	51.945	CaagcatcctGtA	LDDDDDDDDDLDL	13	tacaggatgcttg	A.13	3	10	DDDDDDDDD	9	L	LDL	C	aagcatcct	GtA	0	0	0	0	0	0	0	0	0	0	0	1	0
A273	Black	142.143	211.314	282.018	211.825	96.0641	115.895	105.98	69.639	80.6018	75.1204	75.3483	87.1164	81.2323	62.8942	64.6548	63.7745	81.5268	66.42	62.5	3.92	64.46	CAAGcatcctgTA	LLLLDDDDDDDLL	13	tacaggatgcttg	A.13	6	7	DDDDDDD	7	LLLL	LL	CAAG	catcctg	TA	0	0	0	0	0	0	0	0	0	0	0	0	0
A274	Black	274.858	287.595	343.282	301.912	61.1216	99.559	80.3403	43.9072	55.3673	49.6373	44.9247	55.066	49.9954	42.896	43.1213	43.0087	55.7454	61.61	58.37	3.24	59.99	CAAgcatcctgTA	LLLDDDDDDDDLL	13	tacaggatgcttg	A.13	5	8	DDDDDDDD	8	LLL	LL	CAA	gcatcctg	TA	0	0	0	0	0	0	0	0	0	0	0	1	0
A275	Black	108.627	146.238	143.82	132.895	75.1879	87.599	81.3935	80.6171	88.9222	84.7697	80.711	86.0099	83.3605	86.2946	83.6929	84.9938	83.6293	63.02	61.82	1.2	62.42	CAaGcatcctgTA	LLDLDDDDDDDLL	13	tacaggatgcttg	A.13	5	8	DDDDDDD	7	LLDL	LL	CAaG	catcctg	TA	0	0	0	0	0	0	0	0	0	0	0	0	0
A276	Black	172.169	187.247	208.952	189.456	64.1668	73.0236	68.5952	63.6652	63.1165	63.3909	63.1655	71.14	67.1527	58.1267	48.836	53.4813	63.155	58.17	53.77	4.4	55.97	CAagcatcctgTA	LLDDDDDDDDDLL	13	tacaggatgcttg	A.13	4	9	DDDDDDDDD	9	LL	LL	CA	agcatcctg	TA	0	0	0	0	0	0	0	0	0	0	0	1	0
A277	Black	120.905	171.809	161.24	151.318	82.8342	97.2643	90.0492	81.3689	97.8662	89.6175	94.8007	91.5627	93.1817	89.7176	84.7616	87.2396	90.022	63.27	61.57	1.7	62.42	CaAGcatcctgTA	LDLLDDDDDDDLL	13	tacaggatgcttg	A.13	5	8	DDDDDDD	7	LDLL	LL	CaAG	catcctg	TA	0	0	0	0	0	0	0	0	0	0	0	0	0
A278	Black	118.429	194.414	198.871	170.572	65.2888	67.5939	66.4414	48.1241	57.4451	52.7846	52.9121	50.0824	51.4972	68.949	62.2622	65.6056	59.0822	58.42	55.5	2.92	56.96	CaAgcatcctgTA	LDLDDDDDDDDLL	13	tacaggatgcttg	A.13	4	9	DDDDDDDD	8	LDL	LL	CaA	gcatcctg	TA	0	0	0	0	0	0	0	0	0	0	0	1	0
A279	Black	90.26	102.496	129.096	107.284	101.95	104.739	103.345	89.1179	84.7748	86.9464	65.2908	85.1988	75.2448	85.9091	86.9024	86.4058	87.9854	58.61	57.37	1.24	57.99	CaaGcatcctgTA	LDDLDDDDDDDLL	13	tacaggatgcttg	A.13	4	9	DDDDDDD	7	LDDL	LL	CaaG	catcctg	TA	0	0	0	0	0	0	0	0	0	0	0	0	0
A280	Black	90.7274	104.348	137.871	110.982	82.8089	90.1372	86.473	68.5263	78.8811	73.7037	61.9392	75.0802	68.5097	69.8204	77.7212	73.7708	75.6143	50.97	49.87	1.1	50.42	CaagcatcctgTA	LDDDDDDDDDDLL	13	tacaggatgcttg	A.13	3	10	DDDDDDDDDD	10	L	LL	C	aagcatcctg	TA	0	0	0	0	0	0	0	0	0	0	0	1	0
A281	Black	141.052	201.341	238.71	193.701	68.9729	83.9735	76.4732	74.5647	79.3687	76.9667	62.9262	69.6244	66.2753	79.8462	78.5357	79.1909	74.7265	62.12	60.67	1.45	61.395	CAAGcatcctgtA	LLLLDDDDDDDDL	13	tacaggatgcttg	A.13	5	8	DDDDDDDD	8	LLLL	L	CAAG	catcctgt	A	0	0	0	0	0	0	0	0	0	0	0	0	0
A282	Black	206.504	218.803	285.424	236.91	76.5774	72.0618	74.3196	65.2982	67.5103	66.4043	59.7598	62.0954	60.9276	68.5525	56.0366	62.2945	65.9865	58.27	55.57	2.7	56.92	CAAgcatcctgtA	LLLDDDDDDDDDL	13	tacaggatgcttg	A.13	4	9	DDDDDDDDD	9	LLL	L	CAA	gcatcctgt	A	0	0	0	0	0	0	0	0	0	0	0	1	0
A283	Black	108.369	137.937	122.441	122.916	99.9097	88.9768	94.4433	83.009	96.012	89.5105	85.0724	78.1184	81.5954	76.9118	91.2015	84.0567	87.4015	59.52	58.42	1.1	58.97	CAaGcatcctgtA	LLDLDDDDDDDDL	13	tacaggatgcttg	A.13	4	9	DDDDDDDD	8	LLDL	L	CAaG	catcctgt	A	0	0	0	0	0	0	0	0	0	0	0	0	0
A284	Black	102.845	156.632	165.629	141.702	74.5918	79.1563	76.8741	66.7027	69.4399	68.0713	69.9005	67.0003	68.4504	63.4929	61.2477	62.3703	68.9415	52.63	50.32	2.31	51.475	CAagcatcctgtA	LLDDDDDDDDDDL	13	tacaggatgcttg	A.13	3	10	DDDDDDDDDD	10	LL	L	CA	agcatcctgt	A	0	0	0	0	0	0	0	0	0	0	0	1	0
A285	Black	115.447	164.164	155.568	145.06	72.8975	70.2563	71.5769	79.8745	80.3531	80.1138	85.9868	71.843	78.9149	73.3583	76.0127	74.6855	76.3228	59.97	57.87	2.1	58.92	CaAGcatcctgtA	LDLLDDDDDDDDL	13	tacaggatgcttg	A.13	4	9	DDDDDDDD	8	LDLL	L	CaAG	catcctgt	A	0	0	0	0	0	0	0	0	0	0	0	0	0
A286	Black	99.1943	131.797	132.921	121.304	61.9882	69.2834	65.6358	63.7156	62.6319	63.1738	72.3164	71.406	71.8612	63.3563	72.2519	67.8041	67.1187	55.12	52.77	2.35	53.945	CaAgcatcctgtA	LDLDDDDDDDDDL	13	tacaggatgcttg	A.13	3	10	DDDDDDDDD	9	LDL	L	CaA	gcatcctgt	A	0	0	0	0	0	0	0	0	0	0	0	1	0
A287	Black	93.7188	92.2657	115.628	100.538	81.9358	91.8712	86.9035	79.5939	78.943	79.2685	78.7132	73.9106	76.3119	78.4095	82.8849	80.6472	80.7828	55.32	53.57	1.75	54.445	CaaGcatcctgtA	LDDLDDDDDDDDL	13	tacaggatgcttg	A.13	3	10	DDDDDDDD	8	LDDL	L	CaaG	catcctgt	A	0	0	0	0	0	0	0	0	0	0	0	0	0
A288	Black	95.7173	99.4362	106.19	100.448	78.5073	72.1426	75.325	87.9	91.7	89.8	83.8	95.3	89.6	70.5	72.2	71.3	81.5062	48.32	45.52	2.8	46.92	CaagcatcctgtA	LDDDDDDDDDDDL	13	tacaggatgcttg	A.13	2	11	DDDDDDDDDDD	11	L	L	C	aagcatcctgt	A	0	0	0	0	0	0	0	0	0	0	0	1	0
A289	Black	258.216	286.053	311.876	285.382	32.8059	31.7105	32.2582	23.5824	24.1884	23.8754	24.2079	24.9924	24.6052	20.3036	22.2158	21.2647	25.5009	63.2167	61.2953	1.92139	62.256	GCaagcatcctGT	LLDDDDDDDDDLL	13	acaggatgcttgc	A.13	4	9	DDDDDDDDD	9	LL	LL	GC	aagcatcct	GT	0	0	0	0	0	0	0	0	0	0	0	1	0
A290	Black	370.228	435.634	395.879	400.58	65.8449	65.562	65.7035	53.5084	58.5967	56.0525	61.0882	57.1099	59.0991	50.3289	55.9108	53.1198	58.4937	66.97	64.92	2.05	65.945	GCaagcatccTGT	LLDDDDDDDDLLL	13	acaggatgcttgc	A.13	5	8	DDDDDDDD	8	LL	LLL	GC	aagcatcc	TGT	0	0	0	0	0	0	0	0	0	0	0	1	0
A291	Black	334.998	362.742	322.844	340.195	78.7434	104.502	91.6227	91.0777	95.7737	93.4257	84.4665	85.5041	84.9853	82.1638	98.3346	90.2492	90.0708	76.27	74.66	1.61	75.465	GCAAgcatccTGT	LLLLDDDDDDLLL	13	acaggatgcttgc	A.13	7	6	DDDDDD	6	LLLL	LLL	GCAA	gcatcc	TGT	0	0	0	0	0	0	0	0	0	0	0	1	0
A292	Black	635.813	592.291	571.313	599.806	59.9008	79.5375	69.7192	69.8363	67.3519	68.5941	71.7552	73.4659	72.6105	63.6497	67.099	65.3744	69.0745	72.47	68.52	3.95	70.495	GCAagcatccTGT	LLLDDDDDDDLLL	13	acaggatgcttgc	A.13	6	7	DDDDDDD	7	LLL	LLL	GCA	agcatcc	TGT	0	0	0	0	0	0	0	0	0	0	0	1	0
A293	Black	253.846	288.742	257.797	266.795	122.021	107.735	114.878	79.187	93.1776	86.1823	87.722	95.9422	91.8321	76.9392	87.881	82.4101	93.8256	72.6	70.37	2.23	71.485	GCaAgcatccTGT	LLDLDDDDDDLLL	13	acaggatgcttgc	A.13	6	7	DDDDDD	6	LLDL	LLL	GCaA	gcatcc	TGT	0	0	0	0	0	0	0	0	0	0	0	1	0
A294	Black	165.977	186.199	206.517	186.231	74.3758	141.383	107.879	81.2785	85.4576	83.3681	87.8113	96.5616	92.1865	83.1455	95.504	89.3247	93.1897	72.17	70.8	1.37	71.485	GcAAgcatccTGT	LDLLDDDDDDLLL	13	acaggatgcttgc	A.13	6	7	DDDDDD	6	LDLL	LLL	GcAA	gcatcc	TGT	0	0	0	0	0	0	0	0	0	0	0	1	0
A295	Black	241.903	219.026	256.295	239.075	69.1095	64.021	66.5653	51.6022	54.1799	52.891	44.5725	54.175	49.3738	46.3556	43.2954	44.8255	53.4139	68.27	65.66	2.61	66.965	GcAagcatccTGT	LDLDDDDDDDLLL	13	acaggatgcttgc	A.13	5	8	DDDDDDD	7	LDL	LLL	GcA	agcatcc	TGT	0	0	0	0	0	0	0	0	0	0	0	1	0
A296	Black	140.692	122.197	199.201	154.03	79.9055	80.6655	80.2855	86.2341	83.0339	84.634	85.8514	78.1488	82.0001	73.8438	70.6628	72.2533	79.7932	65.47	64.52	0.95	64.995	GcaAgcatccTGT	LDDLDDDDDDLLL	13	acaggatgcttgc	A.13	5	8	DDDDDD	6	LDDL	LLL	GcaA	gcatcc	TGT	0	0	0	0	0	0	0	0	0	0	0	1	0
A297	Black	137.896	138.233	164.75	146.96	70.9752	73.4158	72.1955	72.9007	63.9807	68.4407	61.8401	60.3764	61.1083	68.146	62.2176	65.1818	66.7316	62.6	60.37	2.23	61.485	GcaagcatccTGT	LDDDDDDDDDLLL	13	acaggatgcttgc	A.13	4	9	DDDDDDDDD	9	L	LLL	G	caagcatcc	TGT	0	0	1	0	0	0	0	0	0	0	0	1	0
A298	Black	284.072	328.041	304.384	305.499	72.2416	96.0083	84.125	80.8963	77.3096	79.1029	71.2729	74.414	72.8434	70.7227	79.6718	75.1972	77.8172	74.02	71.82	2.2	72.92	GCAAgcatccTgT	LLLLDDDDDDLDL	13	acaggatgcttgc	A.13	6	7	DDDDDD	6	LLLL	LDL	GCAA	gcatcc	TgT	0	0	0	0	0	0	0	0	0	0	0	1	0
A299	Black	477.155	386.302	414.482	425.979	41.3528	60.6219	50.9874	41.7279	43.07	42.399	40.4638	44.7198	42.5918	40.7	38.4283	39.5642	43.8856	70.17	67.77	2.4	68.97	GCAagcatccTgT	LLLDDDDDDDLDL	13	acaggatgcttgc	A.13	5	8	DDDDDDD	7	LLL	LDL	GCA	agcatcc	TgT	0	0	0	0	0	0	0	0	0	0	0	1	0
A300	Black	191.07	224.131	210.81	208.671	69.5495	87.9364	78.743	80.4436	82.1051	81.2743	82.5617	83.4651	83.0134	67.0877	80.3627	73.7252	79.189	72.47	69.47	3	70.97	GCaAgcatccTgT	LLDLDDDDDDLDL	13	acaggatgcttgc	A.13	5	8	DDDDDD	6	LLDL	LDL	GCaA	gcatcc	TgT	0	0	0	0	0	0	0	0	0	0	0	1	0
A301	Black	221.942	305.332	314.73	280.668	41.1035	50.048	45.5758	33.7435	35.7139	34.7287	38.0768	37.8809	37.9789	30.3911	32.9192	31.6552	37.4846	65.58	64.32	1.26	64.95	GCaagcatccTgT	LLDDDDDDDDLDL	13	acaggatgcttgc	A.13	4	9	DDDDDDDD	8	LL	LDL	GC	aagcatcc	TgT	0	0	0	0	0	0	0	0	0	0	0	1	0
A302	Black	133.974	186.792	206.264	175.676	73.7493	127.952	100.851	71.7482	80.7763	76.2622	62.9221	62.4767	62.6994	69.7618	76.7427	73.2523	78.2662	70.97	66.87	4.1	68.92	GcAAgcatccTgT	LDLLDDDDDDLDL	13	acaggatgcttgc	A.13	5	8	DDDDDD	6	LDLL	LDL	GcAA	gcatcc	TgT	0	0	0	0	0	0	0	0	0	0	0	1	0
A303	Black	169.013	172.036	202.116	181.055	38.8022	53.5428	46.1725	32.7038	38.9583	35.831	32.9429	35.3945	34.1687	31.0418	35.5163	33.279	37.3628	66.12	63.67	2.45	64.895	GcAagcatccTgT	LDLDDDDDDDLDL	13	acaggatgcttgc	A.13	4	9	DDDDDDD	7	LDL	LDL	GcA	agcatcc	TgT	0	0	0	0	0	0	0	0	0	0	0	1	0
A304	Black	67.2009	119.826	140.321	109.116	76.2954	76.764	76.5297	82.7338	86.0429	84.3884	67.0505	77.6132	72.3319	84.9367	66.7262	75.8314	77.2703	66.27	64.57	1.7	65.42	GcaAgcatccTgT	LDDLDDDDDDLDL	13	acaggatgcttgc	A.13	4	9	DDDDDD	6	LDDL	LDL	GcaA	gcatcc	TgT	0	0	0	0	0	0	0	0	0	0	0	1	0
A305	Black	113.524	113.647	143.964	123.712	60.476	47.2761	53.8761	61	66.8	63.9	67.6	69.2	68.4	58.5	71	64.8	62.744	59.6	57.32	2.28	58.46	GcaagcatccTgT	LDDDDDDDDDLDL	13	acaggatgcttgc	A.13	3	10	DDDDDDDDD	9	L	LDL	G	caagcatcc	TgT	0	0	1	0	0	0	0	0	0	0	0	1	0
A306	Black	169.72	456.104	429.551	351.792	51.2158	72.3528	61.7843	49.6984	55.0135	52.356	56.1437	60.564	58.3539	54.6073	53.9761	54.2917	56.6965	72.47	70.47	2	71.47	GCAAgcatcctGT	LLLLDDDDDDDLL	13	acaggatgcttgc	A.13	6	7	DDDDDDD	7	LLLL	LL	GCAA	gcatcct	GT	0	0	0	0	0	0	0	0	0	0	0	1	0
A307	Black	502.907	432.381	414.175	449.821	27.8814	25.8172	26.8493	29.7181	32.5235	31.1208	26.5215	25.7085	26.115	23.6741	24.6081	24.1411	27.0566	67.58	65.32	2.26	66.45	GCAagcatcctGT	LLLDDDDDDDDLL	13	acaggatgcttgc	A.13	5	8	DDDDDDDD	8	LLL	LL	GCA	agcatcct	GT	0	0	0	0	0	0	0	0	0	0	0	1	0
A308	Black	306.717	343.187	306.031	318.645	60.3278	67.8507	64.0893	50.26	62.4042	56.3321	57.0929	57.8815	57.4872	53.9479	56.53	55.2389	58.2869	69.97	66.82	3.15	68.395	GCaAgcatcctGT	LLDLDDDDDDDLL	13	acaggatgcttgc	A.13	5	8	DDDDDDD	7	LLDL	LL	GCaA	gcatcct	GT	0	0	0	0	0	0	0	0	0	0	0	1	0
A309	Black	183.649	238.972	236.833	219.818	50.4697	59.8725	55.1711	50.5683	53.3282	51.9483	55.0675	49.2111	52.1393	46.3133	63.1496	54.7314	53.4975	69.27	65.62	3.65	67.445	GcAAgcatcctGT	LDLLDDDDDDDLL	13	acaggatgcttgc	A.13	5	8	DDDDDDD	7	LDLL	LL	GcAA	gcatcct	GT	0	0	0	0	0	0	0	0	0	0	0	1	0
A310	Black	169.645	186.766	208.683	188.365	29.2482	27.7655	28.5068	20.9093	22.5114	21.7103	21.2306	20.4162	20.8234	18.3036	22.8684	20.586	22.9066	62.52	61.42	1.1	61.97	GcAagcatcctGT	LDLDDDDDDDDLL	13	acaggatgcttgc	A.13	4	9	DDDDDDDD	8	LDL	LL	GcA	agcatcct	GT	0	0	0	0	0	0	0	0	0	0	0	1	0
A311	Black	128.686	121.699	203.184	151.189	58.9949	89.7296	74.3623	61.9837	63.08	62.5318	51.4587	60.8621	56.1604	68.0579	59.0257	63.5418	64.1491	62.63	61.32	1.31	61.975	GcaAgcatcctGT	LDDLDDDDDDDLL	13	acaggatgcttgc	A.13	4	9	DDDDDDD	7	LDDL	LL	GcaA	gcatcct	GT	0	0	0	0	0	0	0	0	0	0	0	1	0
A312	Black	101.117	107.872	126.83	111.94	70.8653	130.182	100.523	70.5273	71.3382	70.9327	69.2778	66.2752	67.7765	66.7141	68.7818	67.748	76.7452	56.97	53.82	3.15	55.395	GcaagcatcctGT	LDDDDDDDDDDLL	13	acaggatgcttgc	A.13	3	10	DDDDDDDDDD	10	L	LL	G	caagcatcct	GT	0	0	1	0	0	0	0	0	0	0	0	1	0
A313	Black	340.273	360.104	332.76	344.379	35.9662	48.3032	42.1347	36.4866	37.1304	36.8085	36.3332	34.0728	35.203	36.6171	35.1286	35.8728	37.5048	69.12	66.67	2.45	67.895	GCAAgcatcctgT	LLLLDDDDDDDDL	13	acaggatgcttgc	A.13	5	8	DDDDDDDD	8	LLLL	L	GCAA	gcatcctg	T	0	0	0	0	0	0	0	0	0	0	0	1	0
A314	Black	392.962	304.748	340.099	345.936	23.4847	21.9484	22.7165	21.7533	21.9847	21.869	26.7617	23.4875	25.1246	20.1842	18.4984	19.3413	22.2629	65.27	61.62	3.65	63.445	GCAagcatcctgT	LLLDDDDDDDDDL	13	acaggatgcttgc	A.13	4	9	DDDDDDDDD	9	LLL	L	GCA	agcatcctg	T	0	0	0	0	0	0	0	0	0	0	0	1	0
A315	Black	305.845	313.123	322.706	313.891	44.5356	54.0555	49.2956	44.597	43.6396	44.1183	54.2699	47.042	50.6559	42.3056	39.3567	40.8311	46.2252	66.42	64.42	2	65.42	GCaAgcatcctgT	LLDLDDDDDDDDL	13	acaggatgcttgc	A.13	4	9	DDDDDDDD	8	LLDL	L	GCaA	gcatcctg	T	0	0	0	0	0	0	0	0	0	0	0	1	0
A316	Black	216.774	302.866	316.949	278.863	46.0866	45.4534	45.77	31.6075	34.2779	32.9427	35.6958	34.1619	34.9289	31.5346	29.7368	30.6357	36.0693	60.58	57.27	3.31	58.925	GCaagcatcctgT	LLDDDDDDDDDDL	13	acaggatgcttgc	A.13	3	10	DDDDDDDDDD	10	LL	L	GC	aagcatcctg	T	0	0	0	0	0	0	0	0	0	0	0	1	0
A317	Black	158.836	215.215	199.766	191.272	55.4607	62.4408	58.9507	39.5937	40.2861	39.9399	43.6057	36.7793	40.1925	36.0483	38.6718	37.36	44.1108	64.97	61.87	3.1	63.42	GcAAgcatcctgT	LDLLDDDDDDDDL	13	acaggatgcttgc	A.13	4	9	DDDDDDDD	8	LDLL	L	GcAA	gcatcctg	T	0	0	0	0	0	0	0	0	0	0	0	1	0
A318	Black	151.968	184.106	157.987	164.687	33.5788	31.4607	32.5197	25.481	25.715	25.598	30.009	30.6755	30.3422	23.6437	24.8518	24.2477	28.1769	61.12	57.77	3.35	59.445	GcAagcatcctgT	LDLDDDDDDDDDL	13	acaggatgcttgc	A.13	3	10	DDDDDDDDD	9	LDL	L	GcA	agcatcctg	T	0	0	0	0	0	0	0	0	0	0	0	1	0
A319	Black	120.344	197.594	241.637	186.525	58.436	82.8818	70.6589	66.4185	68.5392	67.4789	71.2501	66.1342	68.6922	61.2388	69.1321	65.1854	68.0038	60.32	57.57	2.75	58.945	GcaAgcatcctgT	LDDLDDDDDDDDL	13	acaggatgcttgc	A.13	3	10	DDDDDDDD	8	LDDL	L	GcaA	gcatcctg	T	0	0	0	0	0	0	0	0	0	0	0	1	0
A320	Black	112.491	143.936	155.941	137.456	84.2919	63.2653	73.7786	85.9	80.9	83.4	85	89.9	87.4	77.7	75.9	76.8	80.3447	52.97	50.82	2.15	51.895	GcaagcatcctgT	LDDDDDDDDDDDL	13	acaggatgcttgc	A.13	2	11	DDDDDDDDDDD	11	L	L	G	caagcatcctg	T	0	0	1	0	0	0	0	0	0	0	0	1	0
A321	Black	497.507	637.524	525.801	553.611	55.8306	83.8969	69.8637	48.3133	48.7866	48.55	49.3787	50.8555	50.1171	44.2273	42.4352	43.3312	52.9655	69.67	67.32	2.35	68.495	GGcaagcatccTG	LLDDDDDDDDDLL	13	caggatgcttgcc	A.13	4	9	DDDDDDDDD	9	LL	LL	GG	caagcatcc	TG	0	0	1	0	0	0	0	0	0	0	0	1	0
A322	Black	733.613	673.992	562.384	656.663	67.9	74	70.9	81.8	70.8	76.3	70	69.7	69.8	52.3	62.8	57.6	68.65	74.27	71.57	2.7	72.92	GGcaagcatcCTG	LLDDDDDDDDLLL	13	caggatgcttgcc	A.13	5	8	DDDDDDDD	8	LL	LLL	GG	caagcatc	CTG	0	0	1	0	0	0	0	0	0	0	0	1	0
A323	Black	706.783	608.667	537.724	617.725	75.1	75.8	75.5	84.1	92.7	88.4	82.8	78.2	80.5	81.8	88.2	85	82.35	81.62	80.32	1.3	80.97	GGCAagcatcCTG	LLLLDDDDDDLLL	13	caggatgcttgcc	A.13	7	6	DDDDDD	6	LLLL	LLL	GGCA	agcatc	CTG	0	0	0	0	0	0	0	0	0	0	0	1	0
A324	Black	805.938	514.288	577.18	632.469	99.3	91.1	95.2	85.8	101.6	93.7	91.2	99.4	95.3	84.6	91.3	87.9	93.025	78.97	76.82	2.15	77.895	GGCaagcatcCTG	LLLDDDDDDDLLL	13	caggatgcttgcc	A.13	6	7	DDDDDDD	7	LLL	LLL	GGC	aagcatc	CTG	0	0	0	0	0	0	0	0	0	0	0	1	0
A325	Black	557.841	490.229	456.474	501.514	75.2	99.2	87.2	94	93.2	93.6	94.3	94.5	94.4	73.7	79.9	76.8	88	80.12	77.72	2.4	78.92	GGcAagcatcCTG	LLDLDDDDDDLLL	13	caggatgcttgcc	A.13	6	7	DDDDDD	6	LLDL	LLL	GGcA	agcatc	CTG	0	0	0	0	0	0	0	0	0	0	0	1	0
A326	Black	455.731	550.376	480.092	495.399	75.5	85.7	80.6	76.8	84.8	80.8	86.4	78.4	82.4	83.1	84.1	83.6	81.85	79.52	78.46	1.06	78.99	GgCAagcatcCTG	LDLLDDDDDDLLL	13	caggatgcttgcc	A.13	6	7	DDDDDD	6	LDLL	LLL	GgCA	agcatc	CTG	0	0	0	0	0	0	0	0	0	0	0	1	0
A327	Black	734.773	835.699	592.963	721.145	70.4	76.7	73.5	72.8	80.3	76.6	88.8	74.8	81.8	69	74.6	71.8	75.925	77.62	75.32	2.3	76.47	GgCaagcatcCTG	LDLDDDDDDDLLL	13	caggatgcttgcc	A.13	5	8	DDDDDDD	7	LDL	LLL	GgC	aagcatc	CTG	0	0	0	0	0	0	0	0	0	0	0	1	0
A328	Black	415.892	439.192	335.545	396.876	55.3	73.9	64.6	63	65.2	64.1	61.8	60	60.9	63.2	67.5	65.3	63.725	75.02	72.92	2.1	73.97	GgcAagcatcCTG	LDDLDDDDDDLLL	13	caggatgcttgcc	A.13	5	8	DDDDDD	6	LDDL	LLL	GgcA	agcatc	CTG	0	0	0	0	0	0	0	0	0	0	0	1	0
A329	Black	585.472	395.474	424.45	468.465	81.5	75.5	78.5	59.9	66.5	63.2	56	51.4	53.7	56.4	60.1	58.2	63.4	69.07	66.67	2.4	67.87	GgcaagcatcCTG	LDDDDDDDDDLLL	13	caggatgcttgcc	A.13	4	9	DDDDDDDDD	9	L	LLL	G	gcaagcatc	CTG	0	0	1	0	0	0	0	0	0	0	0	2	0
A330	Black	660.114	590.633	569.872	606.873	83.5	92.1	87.8	99.6	83.6	91.6	103	94.5	98.7	77.6	82.3	79.9	89.5	79.97	78.82	1.15	79.395	GGCAagcatcCtG	LLLLDDDDDDLDL	13	caggatgcttgcc	A.13	6	7	DDDDDD	6	LLLL	LDL	GGCA	agcatc	CtG	0	0	0	0	0	0	0	0	0	0	0	1	0
A331	Black	690.338	674.371	532.019	632.243	81.4	89.1	85.3	81.7	83.7	82.7	84.1	79.1	81.6	61.4	79	70.2	79.95	75.12	73.72	1.4	74.42	GGCaagcatcCtG	LLLDDDDDDDLDL	13	caggatgcttgcc	A.13	5	8	DDDDDDD	7	LLL	LDL	GGC	aagcatc	CtG	0	0	0	0	0	0	0	0	0	0	0	1	0
A332	Black	303.112	404.24	293.366	333.573	71.9	80.1	76	65.2	76.6	70.9	71.7	72	71.9	63.8	68.7	66.2	71.25	75.27	73.57	1.7	74.42	GGcAagcatcCtG	LLDLDDDDDDLDL	13	caggatgcttgcc	A.13	5	8	DDDDDD	6	LLDL	LDL	GGcA	agcatc	CtG	0	0	0	0	0	0	0	0	0	0	0	1	0
A333	Black	309.829	368.516	302.454	326.933	65.1	89.5	77.3	62.2	69.6	65.9	64.4	57.6	61	61.2	67.5	64.4	67.15	70.52	67.47	3.05	68.995	GGcaagcatcCtG	LLDDDDDDDDLDL	13	caggatgcttgcc	A.13	4	9	DDDDDDDD	8	LL	LDL	GG	caagcatc	CtG	0	0	1	0	0	0	0	0	0	0	0	1	0
A334	Black	334.134	401.871	373.381	369.795	80	92.9	86.4	83.4	81.4	82.4	77.6	73.6	75.6	65.4	71.9	68.7	78.275	76.62	75.32	1.3	75.97	GgCAagcatcCtG	LDLLDDDDDDLDL	13	caggatgcttgcc	A.13	5	8	DDDDDD	6	LDLL	LDL	GgCA	agcatc	CtG	0	0	0	0	0	0	0	0	0	0	0	1	0
A335	Black	333.601	321.809	376.893	344.101	72.3338	61.9189	67.1264	56.1	65.4	60.7	66.1	80.5	73.3	58.5	67.4	63	66.0316	73.42	71.37	2.05	72.395	GgCaagcatcCtG	LDLDDDDDDDLDL	13	caggatgcttgcc	A.13	4	9	DDDDDDD	7	LDL	LDL	GgC	aagcatc	CtG	0	0	0	0	0	0	0	0	0	0	0	1	0
A336	Black	168.271	227.815	198.024	198.037	92.5	93.6	93	85.9	83.8	84.8	85	82.6	83.8	71	71.1	71	83.15	72.22	69.52	2.7	70.87	GgcAagcatcCtG	LDDLDDDDDDLDL	13	caggatgcttgcc	A.13	4	9	DDDDDD	6	LDDL	LDL	GgcA	agcatc	CtG	0	0	0	0	0	0	0	0	0	0	0	1	0
A337	Black	345.792	431.94	390.851	389.528	68.1	70.5	69.3	58.9	59.3	59.1	57.8	53.3	55.5	53.6	50.8	52.2	59.025	66.42	63.37	3.05	64.895	GgcaagcatcCtG	LDDDDDDDDDLDL	13	caggatgcttgcc	A.13	3	10	DDDDDDDDD	9	L	LDL	G	gcaagcatc	CtG	0	0	1	0	0	0	0	0	0	0	0	2	0
A338	Black	582.735	516.362	486.255	528.45	91.9	92.5	92.2	97.2	94.7	96	84.3	82.4	83.3	75.6	68.1	71.8	85.825	79.52	75.36	4.16	77.44	GGCAagcatccTG	LLLLDDDDDDDLL	13	caggatgcttgcc	A.13	6	7	DDDDDDD	7	LLLL	LL	GGCA	agcatcc	TG	0	0	0	0	0	0	0	0	0	0	0	1	0
A339	Black	686.25	590.704	649.419	642.124	91.7	80.5	86.1	75.4	73.4	74.4	65.3	67.8	66.5	55.8	63	59.4	71.6	75.02	73.82	1.2	74.42	GGCaagcatccTG	LLLDDDDDDDDLL	13	caggatgcttgcc	A.13	5	8	DDDDDDDD	8	LLL	LL	GGC	aagcatcc	TG	0	0	0	0	0	0	0	0	0	0	0	1	0
A340	Black	570.713	615.469	495.298	560.493	53.7954	64.4916	59.1435	53.8929	48.0353	50.9641	45.3854	52.5571	48.9713	39.2824	45.1608	42.2216	50.3251	75.42	73.43	1.99	74.425	GGcAagcatccTG	LLDLDDDDDDDLL	13	caggatgcttgcc	A.13	5	8	DDDDDDD	7	LLDL	LL	GGcA	agcatcc	TG	0	0	0	0	0	0	0	0	0	0	0	1	0
A341	Black	687.731	787.427	588.06	687.74	55.2045	66.3806	60.7925	41.0512	46.2129	43.632	41.5877	52.2359	46.9118	43.6038	44.0071	43.8055	48.7855	75.07	74.87	0.2	74.97	GgCAagcatccTG	LDLLDDDDDDDLL	13	caggatgcttgcc	A.13	5	8	DDDDDDD	7	LDLL	LL	GgCA	agcatcc	TG	0	0	0	0	0	0	0	0	0	0	0	1	0
A342	Black	781.579	684.957	587.135	684.557	55.9267	55.9564	55.9416	48.6131	48.105	48.359	43.8105	49.2212	46.5158	46.8063	45.3995	46.1029	49.2298	72.32	70.77	1.55	71.545	GgCaagcatccTG	LDLDDDDDDDDLL	13	caggatgcttgcc	A.13	4	9	DDDDDDDD	8	LDL	LL	GgC	aagcatcc	TG	0	0	0	0	0	0	0	0	0	0	0	1	0
A343	Black	351.7	393.782	336.838	360.774	39.7522	37.5825	38.6673	29.2499	29.0202	29.1351	28.7485	28.6877	28.7181	27.0534	25.6253	26.3394	30.715	69.47	67.57	1.9	68.52	GgcAagcatccTG	LDDLDDDDDDDLL	13	caggatgcttgcc	A.13	4	9	DDDDDDD	7	LDDL	LL	GgcA	agcatcc	TG	0	0	0	0	0	0	0	0	0	0	0	1	0
A344	Black	344.066	373.312	464.594	393.991	46.5854	59.1875	52.8864	43.5396	44.0225	43.781	45.0341	36.7189	40.8765	40.1881	43.603	41.8956	44.8599	64.6	62.5	2.1	63.55	GgcaagcatccTG	LDDDDDDDDDDLL	13	caggatgcttgcc	A.13	3	10	DDDDDDDDDD	10	L	LL	G	gcaagcatcc	TG	0	0	1	0	0	0	0	0	0	0	0	2	0
A345	Black	717.49	627.143	466.522	603.718	57.8403	69.4057	63.623	58.9027	56.6524	57.7775	54.9566	52.9159	53.9363	56.5892	56.828	56.7086	58.0114	74.82	73.36	1.46	74.09	GGCAagcatcctG	LLLLDDDDDDDDL	13	caggatgcttgcc	A.13	5	8	DDDDDDDD	8	LLLL	L	GGCA	agcatcct	G	0	0	0	0	0	0	0	0	0	0	0	1	0
A346	Black	623.963	434.177	430.454	496.198	55.6748	61.5919	58.6334	46.7115	46.902	46.8068	45.0464	44.6789	44.8627	46.4066	44.1259	45.2663	48.8923	70.07	68.87	1.2	69.47	GGCaagcatcctG	LLLDDDDDDDDDL	13	caggatgcttgcc	A.13	4	9	DDDDDDDDD	9	LLL	L	GGC	aagcatcct	G	0	0	0	0	0	0	0	0	0	0	0	1	0
A347	Black	370.575	383.509	324.269	359.451	38.755	39.8734	39.3142	25.9496	32.5507	29.2501	29.2496	30.7971	30.0234	27.6736	27.4376	27.5556	31.5358	72.32	69.77	2.55	71.045	GGcAagcatcctG	LLDLDDDDDDDDL	13	caggatgcttgcc	A.13	4	9	DDDDDDDD	8	LLDL	L	GGcA	agcatcct	G	0	0	0	0	0	0	0	0	0	0	0	1	0
A348	Black	252.021	301.538	319.753	291.104	40.664	47.481	44.0725	32.5008	33.9675	33.2342	33.9441	35.1332	34.5386	30.1003	27.1395	28.6199	35.1163	65.47	62.57	2.9	64.02	GGcaagcatcctG	LLDDDDDDDDDDL	13	caggatgcttgcc	A.13	3	10	DDDDDDDDDD	10	LL	L	GG	caagcatcct	G	0	0	1	0	0	0	0	0	0	0	0	1	0
A349	Black	559.94	626.98	454.183	547.034	38.3262	52.8299	45.5781	26.1801	33.0713	29.6257	27.7158	31.4805	29.5981	31.1232	26.8595	28.9913	33.4483	72.6	71.5	1.1	72.05	GgCAagcatcctG	LDLLDDDDDDDDL	13	caggatgcttgcc	A.13	4	9	DDDDDDDD	8	LDLL	L	GgCA	agcatcct	G	0	0	0	0	0	0	0	0	0	0	0	1	0
A350	Black	302.342	367.98	346.846	339.056	40.012	47.0935	43.5528	35.827	35.974	35.9005	30.8608	35.1799	33.0204	33.3788	30.1374	31.7581	36.0579	67.82	66.36	1.46	67.09	GgCaagcatcctG	LDLDDDDDDDDDL	13	caggatgcttgcc	A.13	3	10	DDDDDDDDD	9	LDL	L	GgC	aagcatcct	G	0	0	0	0	0	0	0	0	0	0	0	1	0
A351	Black	185.372	191.166	238.495	205.011	28.3248	27.8313	28.078	21.603	21.6196	21.6113	22.0586	22.3637	22.2111	18.2753	17.2199	17.7476	22.412	66.97	64.92	2.05	65.945	GgcAagcatcctG	LDDLDDDDDDDDL	13	caggatgcttgcc	A.13	3	10	DDDDDDDD	8	LDDL	L	GgcA	agcatcct	G	0	0	0	0	0	0	0	0	0	0	0	1	0
A352	Black	262.246	283.603	402.078	315.976	48.6277	51.2742	49.951	45.3687	43.5334	44.451	52.156	49.855	51.0055	46.0136	50.6718	48.3427	48.4375	61.17	58.8	2.37	59.985	GgcaagcatcctG	LDDDDDDDDDDDL	13	caggatgcttgcc	A.13	2	11	DDDDDDDDDDD	11	L	L	G	gcaagcatcct	G	0	0	1	0	0	0	0	0	0	0	0	2	0
A353	Black	441.121	353.175	289.834	361.377	104.6	108.6	106.6	88.5	91.5	90	104.1	103	103.5	73.7	89.7	81.7	95.45	74.32	71.62	2.7	72.97	TGGCaagcatCCT	LLLLDDDDDDLLL	13	aggatgcttgcca	A.13	7	6	DDDDDD	6	LLLL	LLL	TGGC	aagcat	CCT	0	0	0	0	0	0	0	0	0	0	0	1	0
A354	Black	225.107	283.866	237.609	248.861	97.3	91.3	94.3	85	96.7	90.9	96.9	88.7	92.8	75.3	76	75.7	88.425	69.42	66.42	3	67.92	TGGcaagcatCCT	LLLDDDDDDDLLL	13	aggatgcttgcca	A.13	6	7	DDDDDDD	7	LLL	LLL	TGG	caagcat	CCT	0	0	1	0	0	0	0	0	0	0	0	1	0
A355	Black	250.314	335.057	190.922	258.764	92.8	94.3	93.6	91.9	83.3	87.6	84	83.7	83.8	78.9	88.2	83.5	87.125	73.67	72.27	1.4	72.97	TGgCaagcatCCT	LLDLDDDDDDLLL	13	aggatgcttgcca	A.13	6	7	DDDDDD	6	LLDL	LLL	TGgC	aagcat	CCT	0	0	0	0	0	0	0	0	0	0	0	1	0
A356	Black	329.678	319.617	296.4	315.232	78.1	85.4	81.8	73.6	80.8	77.2	75.6	77.7	76.6	75.9	74.7	75.3	77.725	68.02	65.92	2.1	66.97	TGgcaagcatCCT	LLDDDDDDDDLLL	13	aggatgcttgcca	A.13	5	8	DDDDDDDD	8	LL	LLL	TG	gcaagcat	CCT	0	0	1	0	0	0	0	0	0	0	0	2	0
A357	Black	267.951	322.422	189.956	260.11	94.3	104.3	99.3	83.1	91.6	87.4	95.8	80.1	87.9	84.6	86.7	85.6	90.05	75.07	70.67	4.4	72.87	TgGCaagcatCCT	LDLLDDDDDDLLL	13	aggatgcttgcca	A.13	6	7	DDDDDD	6	LDLL	LLL	TgGC	aagcat	CCT	0	0	0	0	0	0	0	0	0	0	0	1	0
A358	Black	111.778	128.788	139.226	126.597	90	89.2	89.6	87.5	87.4	87.4	80.9	79.7	80.3	77.1	83.4	80.3	84.4	69.32	66.62	2.7	67.97	TgGcaagcatCCT	LDLDDDDDDDLLL	13	aggatgcttgcca	A.13	5	8	DDDDDDD	7	LDL	LLL	TgG	caagcat	CCT	0	0	1	0	0	0	0	0	0	0	0	1	0
A359	Black	94.7533	121.597	120.006	112.119	76.9	91.1	84	81.2	86.7	84	80.7	92.5	86.6	87.5	89.4	88.5	85.775	70.42	68.42	2	69.42	TggCaagcatCCT	LDDLDDDDDDLLL	13	aggatgcttgcca	A.13	5	8	DDDDDD	6	LDDL	LLL	TggC	aagcat	CCT	0	0	0	0	0	0	0	0	0	0	0	1	0
A360	Black	432.369	270.256	287.119	329.914	98.3	78.3	88.3	64	66.3	65.1	61.6	59.2	60.4	55	57.1	56.1	67.475	63.67	62.27	1.4	62.97	TggcaagcatCCT	LDDDDDDDDDLLL	13	aggatgcttgcca	A.13	4	9	DDDDDDDDD	9	L	LLL	T	ggcaagcat	CCT	0	0	1	0	0	0	0	0	0	0	0	2	0
A361	Black	582.825	445.891	411.223	479.98	94	109.3	101.6	105.3	100.4	102.8	109.7	110.8	110.3	76.5	95.5	86	100.175	72.97	71.82	1.15	72.395	TGGCaagcatCcT	LLLLDDDDDDLDL	13	aggatgcttgcca	A.13	6	7	DDDDDD	6	LLLL	LDL	TGGC	aagcat	CcT	0	0	0	0	0	0	0	0	0	0	0	1	0
A362	Black	249.163	284.251	271.767	268.394	83.2	86.4	84.8	93.4	102.4	97.9	90	93.5	91.7	70.8	78.5	74.7	87.275	68.12	66.72	1.4	67.42	TGGcaagcatCcT	LLLDDDDDDDLDL	13	aggatgcttgcca	A.13	5	8	DDDDDDD	7	LLL	LDL	TGG	caagcat	CcT	0	0	1	0	0	0	0	0	0	0	0	1	0
A363	Black	361.521	405.496	338.558	368.525	140.8	92.8	116.8	98.9	111.2	105	92.1	93.2	92.7	75.1	78.5	76.8	97.825	72.27	69.57	2.7	70.92	TGgCaagcatCcT	LLDLDDDDDDLDL	13	aggatgcttgcca	A.13	5	8	DDDDDD	6	LLDL	LDL	TGgC	aagcat	CcT	0	0	0	0	0	0	0	0	0	0	0	1	0
A364	Black	467.375	393.805	360.473	407.217	68.2	78.1	73.2	66	76.4	71.2	62.2	67.3	64.7	56.3	60.3	58.3	66.85	65.52	64.47	1.05	64.995	TGgcaagcatCcT	LLDDDDDDDDLDL	13	aggatgcttgcca	A.13	4	9	DDDDDDDD	8	LL	LDL	TG	gcaagcat	CcT	0	0	1	0	0	0	0	0	0	0	0	2	0
A365	Black	371.516	421.642	336.561	376.573	98.7	86.2	92.5	83.9	87.4	85.7	80.3	80.3	80.3	71.5	84.7	78.1	84.15	72.62	70.32	2.3	71.47	TgGCaagcatCcT	LDLLDDDDDDLDL	13	aggatgcttgcca	A.13	5	8	DDDDDD	6	LDLL	LDL	TgGC	aagcat	CcT	0	0	0	0	0	0	0	0	0	0	0	1	0
A366	Black	131.862	152.772	225.7	170.111	61.7976	65.9885	63.893	67.2	74.3	70.7	74.2	82.4	78.3	70.2	81.6	75.9	72.1983	66.12	63.67	2.45	64.895	TgGcaagcatCcT	LDLDDDDDDDLDL	13	aggatgcttgcca	A.13	4	9	DDDDDDD	7	LDL	LDL	TgG	caagcat	CcT	0	0	1	0	0	0	0	0	0	0	0	1	0
A367	Black	140.04	133.882	121.948	131.957	91.2	94	92.6	63	70.9	67	64.4	63.2	63.8	59.4	53.9	56.6	70	67.02	65.82	1.2	66.42	TggCaagcatCcT	LDDLDDDDDDLDL	13	aggatgcttgcca	A.13	4	9	DDDDDD	6	LDDL	LDL	TggC	aagcat	CcT	0	0	0	0	0	0	0	0	0	0	0	1	0
A368	Black	280.865	238.171	208.254	242.43	105.7	123.9	114.8	76.9	89	83	76.9	73.8	75.3	76.3	73.1	74.7	86.95	60.07	56.77	3.3	58.42	TggcaagcatCcT	LDDDDDDDDDLDL	13	aggatgcttgcca	A.13	3	10	DDDDDDDDD	9	L	LDL	T	ggcaagcat	CcT	0	0	1	0	0	0	0	0	0	0	0	2	0
A369	Black	499.449	449.307	392.343	447.033	119.7	96.6	108.1	92.2	102.4	97.3	100.7	85	92.8	86.6	89.5	88	96.55	72.62	69.32	3.3	70.97	TGGCaagcatcCT	LLLLDDDDDDDLL	13	aggatgcttgcca	A.13	6	7	DDDDDDD	7	LLLL	LL	TGGC	aagcatc	CT	0	0	0	0	0	0	0	0	0	0	0	1	0
A370	Black	210.901	238.662	201.929	217.164	86.3	75	80.7	82	99.8	90.9	88.6	86	87.3	82.3	85.4	83.9	85.7	66.97	65.82	1.15	66.395	TGGcaagcatcCT	LLLDDDDDDDDLL	13	aggatgcttgcca	A.13	5	8	DDDDDDDD	8	LLL	LL	TGG	caagcatc	CT	0	0	1	0	0	0	0	0	0	0	0	1	0
A371	Black	362.047	376.721	342.934	360.567	97.1	95.1	96.1	88.5	90.3	89.4	81.3	86.6	84	77	78.8	77.9	86.85	71.12	67.62	3.5	69.37	TGgCaagcatcCT	LLDLDDDDDDDLL	13	aggatgcttgcca	A.13	5	8	DDDDDDD	7	LLDL	LL	TGgC	aagcatc	CT	0	0	0	0	0	0	0	0	0	0	0	1	0
A372	Black	465.925	419.918	414.966	433.603	68.1	101.8	85	81.6	88.3	84.9	81.4	81.2	81.3	72.9	78	75.4	81.65	66.27	63.52	2.75	64.895	TGgcaagcatcCT	LLDDDDDDDDDLL	13	aggatgcttgcca	A.13	4	9	DDDDDDDDD	9	LL	LL	TG	gcaagcatc	CT	0	0	1	0	0	0	0	0	0	0	0	2	0
A373	Black	408.44	320.095	330.28	352.938	76.3	84.8	80.5	84.5	93.8	89.2	86.2	89.8	88	76.8	99.9	88.3	86.5	69.52	66.44	3.08	67.98	TgGCaagcatcCT	LDLLDDDDDDDLL	13	aggatgcttgcca	A.13	5	8	DDDDDDD	7	LDLL	LL	TgGC	aagcatc	CT	0	0	0	0	0	0	0	0	0	0	0	1	0
A374	Black	131.741	138.181	164.588	144.836	84.2	83.1	83.7	98.5	93.2	95.8	88.5	100.5	94.5	86.3	88	87.2	90.3	64.62	62.27	2.35	63.445	TgGcaagcatcCT	LDLDDDDDDDDLL	13	aggatgcttgcca	A.13	4	9	DDDDDDDD	8	LDL	LL	TgG	caagcatc	CT	0	0	1	0	0	0	0	0	0	0	0	1	0
A375	Black	150.96	150.819	168.977	156.919	100.6	106.7	103.7	70.4	79	74.7	79.5	79.5	79.5	70.1	77.1	73.6	82.875	65.97	62.82	3.15	64.395	TggCaagcatcCT	LDDLDDDDDDDLL	13	aggatgcttgcca	A.13	4	9	DDDDDDD	7	LDDL	LL	TggC	aagcatc	CT	0	0	0	0	0	0	0	0	0	0	0	1	0
A376	Black	229.576	251.306	278.38	253.088	63.4	66.3	64.8	60.8	68	64.4	63.1	64.2	63.7	50.4	63.2	56.8	62.425	58.12	56.62	1.5	57.37	TggcaagcatcCT	LDDDDDDDDDDLL	13	aggatgcttgcca	A.13	3	10	DDDDDDDDDD	10	L	LL	T	ggcaagcatc	CT	0	0	1	0	0	0	0	0	0	0	0	2	0
A377	Black	495.46	501.727	414.688	470.625	63.5	73.4	68.4	60.8	71	65.9	68.7	69.2	69	56.7	90	73.4	69.175	71.27	68.52	2.75	69.895	TGGCaagcatccT	LLLLDDDDDDDDL	13	aggatgcttgcca	A.13	5	8	DDDDDDDD	8	LLLL	L	TGGC	aagcatcc	T	0	0	0	0	0	0	0	0	0	0	0	1	0
A378	Black	293.711	288.152	280.089	287.317	54.8	63.9	59.3	51.6	62.9	57.2	60.8	57.1	58.9	52.8	60.1	56.5	57.975	63.52	62.44	1.08	62.98	TGGcaagcatccT	LLLDDDDDDDDDL	13	aggatgcttgcca	A.13	4	9	DDDDDDDDD	9	LLL	L	TGG	caagcatcc	T	0	0	1	0	0	0	0	0	0	0	0	1	0
A379	Black	417.764	383.298	348.615	383.226	65.4	85.6	75.5	67.6	73.5	70.6	70.8	70.4	70.6	66.5	72.1	69.3	71.5	67.62	65.27	2.35	66.445	TGgCaagcatccT	LLDLDDDDDDDDL	13	aggatgcttgcca	A.13	4	9	DDDDDDDD	8	LLDL	L	TGgC	aagcatcc	T	0	0	0	0	0	0	0	0	0	0	0	1	0
A380	Black	374.14	360.202	356.74	363.694	89.6	106.3	98	75.1	70.2	72.7	72	69.9	70.9	69.8	68.9	69.4	77.75	58.97	58.82	0.15	58.895	TGgcaagcatccT	LLDDDDDDDDDDL	13	aggatgcttgcca	A.13	3	10	DDDDDDDDDD	10	LL	L	TG	gcaagcatcc	T	0	0	1	0	0	0	0	0	0	0	0	2	0
A381	Black	355.284	341.875	283.738	326.966	52.2	58.3	55.2	53.7	48.9	51.3	51.4	52.1	51.8	44.2	40.2	42.2	50.125	66.12	62.72	3.4	64.42	TgGCaagcatccT	LDLLDDDDDDDDL	13	aggatgcttgcca	A.13	4	9	DDDDDDDD	8	LDLL	L	TgGC	aagcatcc	T	0	0	0	0	0	0	0	0	0	0	0	1	0
A382	Black	140.901	138.326	201.739	160.322	58.5242	73.7841	66.1542	40.7	50.4	45.6	59.8	67	63.4	50.2	52.2	51.2	56.5885	59.27	57.56	1.71	58.415	TgGcaagcatccT	LDLDDDDDDDDDL	13	aggatgcttgcca	A.13	3	10	DDDDDDDDD	9	LDL	L	TgG	caagcatcc	T	0	0	1	0	0	0	0	0	0	0	0	1	0
A383	Black	167.183	195.252	172.031	178.155	59	61.3	60.1	54.8	58.3	56.5	51.9	55.3	53.6	44.4	58.8	51.6	55.45	60.27	58.57	1.7	59.42	TggCaagcatccT	LDDLDDDDDDDDL	13	aggatgcttgcca	A.13	3	10	DDDDDDDD	8	LDDL	L	TggC	aagcatcc	T	0	0	0	0	0	0	0	0	0	0	0	1	0
A384	Black	152.247	113.014	102.339	122.533	86.2	92.2	89.2	65.8	95.6	80.7	72.2	86.9	79.6	67	61.2	64.1	78.4	54.52	50.46	4.06	52.49	TggcaagcatccT	LDDDDDDDDDDDL	13	aggatgcttgcca	A.13	2	11	DDDDDDDDDDD	11	L	L	T	ggcaagcatcc	T	0	0	1	0	0	0	0	0	0	0	0	2	0
B257	Black	333.518	370.261	527.071	410.284	62.0865	99.131	80.6087	82.5	81	81.7	63.6	78.2	70.9	63.5	77.4	70.5	75.9272	74.27	71.62	2.65	72.945	ACTGccttctTAC	LLLLDDDDDDLLL	13	gtaagaaggcagt	B.13	7	6	DDDDDD	6	LLLL	LLL	ACTG	ccttct	TAC	0	0	0	0	0	0	0	0	0	0	0	0	0
B258	Black	362.126	302.419	543.383	402.643	76.0726	71.222	73.6473	46.6	52.3	49.5	43.7	49.1	46.4	40.2	59.4	49.8	54.8368	69.52	67.47	2.05	68.495	ACTgccttctTAC	LLLDDDDDDDLLL	13	gtaagaaggcagt	B.13	6	7	DDDDDDD	7	LLL	LLL	ACT	gccttct	TAC	0	0	0	0	0	0	0	0	0	0	0	0	0
B259	Black	142.171	128.678	226.763	165.871	84.3738	93.4345	88.9041	75.5	70.3	72.9	60.6	69.4	65	64.5	75.4	70	74.201	69.62	67.34	2.28	68.48	ACtGccttctTAC	LLDLDDDDDDLLL	13	gtaagaaggcagt	B.13	6	7	DDDDDD	6	LLDL	LLL	ACtG	ccttct	TAC	0	0	0	0	0	0	0	0	0	0	0	0	0
B260	Black	174.757	172.536	279.308	208.867	55.5658	53.7255	54.6457	45.8	43.3	44.5	38.7	45.1	41.9	35.5	47	41.2	45.5614	63.97	61.87	2.1	62.92	ACtgccttctTAC	LLDDDDDDDDLLL	13	gtaagaaggcagt	B.13	5	8	DDDDDDDD	8	LL	LLL	AC	tgccttct	TAC	0	0	0	0	0	0	0	0	0	0	0	0	0
B261	Black	228.038	201.201	310.613	246.617	49.6463	69.5684	59.6074	64.3	81.8	73.1	64.1	67.9	66	54.9	58.7	56.8	63.8768	70.07	67.67	2.4	68.87	AcTGccttctTAC	LDLLDDDDDDLLL	13	gtaagaaggcagt	B.13	6	7	DDDDDD	6	LDLL	LLL	AcTG	ccttct	TAC	0	0	0	0	0	0	0	0	0	0	0	0	0
B262	Black	207.865	256.314	306.549	256.91	67.3917	81.0375	74.2146	63.5	69.5	66.5	62.4	65.6	64	47.7	66.9	57.3	65.5036	66.22	63.57	2.65	64.895	AcTgccttctTAC	LDLDDDDDDDLLL	13	gtaagaaggcagt	B.13	5	8	DDDDDDD	7	LDL	LLL	AcT	gccttct	TAC	0	0	0	0	0	0	0	0	0	0	0	0	0
B263	Black	107.445	116.464	155.379	126.43	90.0442	101.001	95.5225	74.3	75.4	74.9	88.6	117.8	103.2	86.2	86.1	86.2	89.9556	64.52	61.42	3.1	62.97	ActGccttctTAC	LDDLDDDDDDLLL	13	gtaagaaggcagt	B.13	5	8	DDDDDD	6	LDDL	LLL	ActG	ccttct	TAC	0	0	0	0	0	0	0	0	0	0	0	0	0
B264	Black	119.067	121.929	177.838	139.611	61.8331	79.138	70.4855	49.2	49.3	49.3	58.6	63.5	61.1	54.6	57.2	55.9	59.1964	57.62	55.27	2.35	56.445	ActgccttctTAC	LDDDDDDDDDLLL	13	gtaagaaggcagt	B.13	4	9	DDDDDDDDD	9	L	LLL	A	ctgccttct	TAC	0	0	0	0	0	0	0	0	0	0	0	0	0
B265	Black	324.712	410.294	443.249	392.751	59.4913	119.482	89.4868	92.9	62.5	77.7	70.9	85	77.9	64.4	73.7	69	78.5217	73.97	70.87	3.1	72.42	ACTGccttctTaC	LLLLDDDDDDLDL	13	gtaagaaggcagt	B.13	6	7	DDDDDD	6	LLLL	LDL	ACTG	ccttct	TaC	0	0	0	0	0	0	0	0	0	0	0	0	0
B266	Black	337.439	322.775	488.874	383.029	66.6009	69.0897	67.8453	49	46.4	47.7	45.7	50.8	48.3	41.7	43.8	42.8	51.6613	69.07	66.67	2.4	67.87	ACTgccttctTaC	LLLDDDDDDDLDL	13	gtaagaaggcagt	B.13	5	8	DDDDDDD	7	LLL	LDL	ACT	gccttct	TaC	0	0	0	0	0	0	0	0	0	0	0	0	0
B267	Black	126.097	123.445	188.182	145.908	93.5466	92.8741	93.2103	60.8	73.8	67.3	68.9	77.3	73.1	58.8	64.6	61.7	73.8276	69.22	66.57	2.65	67.895	ACtGccttctTaC	LLDLDDDDDDLDL	13	gtaagaaggcagt	B.13	5	8	DDDDDD	6	LLDL	LDL	ACtG	ccttct	TaC	0	0	0	0	0	0	0	0	0	0	0	0	0
B268	Black	175.728	176.403	245.47	199.2	61.9783	66.6358	64.3071	42	43.2	42.6	40.2	41	40.6	33.8	43.3	38.5	46.5018	63.52	60.42	3.1	61.97	ACtgccttctTaC	LLDDDDDDDDLDL	13	gtaagaaggcagt	B.13	4	9	DDDDDDDD	8	LL	LDL	AC	tgccttct	TaC	0	0	0	0	0	0	0	0	0	0	0	0	0
B269	Black	230.786	168.391	253.008	217.395	54.7526	61.8969	58.3248	77.8	80.2	79	71.3	73.6	72.4	64.3	79.1	71.7	70.3562	69.62	67.27	2.35	68.445	AcTGccttctTaC	LDLLDDDDDDLDL	13	gtaagaaggcagt	B.13	5	8	DDDDDD	6	LDLL	LDL	AcTG	ccttct	TaC	0	0	0	0	0	0	0	0	0	0	0	0	0
B270	Black	197.982	201.555	223.063	207.533	55.5435	59.8788	57.7111	64	60.6	62.3	60.6	61.4	61	48.6	54.1	51.4	58.1028	64.97	62.87	2.1	63.92	AcTgccttctTaC	LDLDDDDDDDLDL	13	gtaagaaggcagt	B.13	4	9	DDDDDDD	7	LDL	LDL	AcT	gccttct	TaC	0	0	0	0	0	0	0	0	0	0	0	0	0
B271	Black	115.007	108.491	130.945	118.147	91.2141	109.659	100.437	94.8	85.8	90.3	98.9	106.7	102.8	89.3	74.1	81.7	93.8091	64.22	60.62	3.6	62.42	ActGccttctTaC	LDDLDDDDDDLDL	13	gtaagaaggcagt	B.13	4	9	DDDDDD	6	LDDL	LDL	ActG	ccttct	TaC	0	0	0	0	0	0	0	0	0	0	0	0	0
B272	Black	116.02	126.954	178.324	140.433	48.0633	76.7545	62.4089	59.6	56.2	57.9	65.2	73	69.1	49.4	50.3	49.8	59.8022	58.37	55.52	2.85	56.945	ActgccttctTaC	LDDDDDDDDDLDL	13	gtaagaaggcagt	B.13	3	10	DDDDDDDDD	9	L	LDL	A	ctgccttct	TaC	0	0	0	0	0	0	0	0	0	0	0	0	0
B273	Black	406.214	382.999	429.988	406.4	45.301	61.1806	53.2408	65.7	74.5	70.1	70	89.9	79.9	58.1	59.8	59	65.5602	69.57	67.37	2.2	68.47	ACTGccttcttAC	LLLLDDDDDDDLL	13	gtaagaaggcagt	B.13	6	7	DDDDDDD	7	LLLL	LL	ACTG	ccttctt	AC	0	0	0	0	0	0	0	0	0	0	0	0	0
B274	Black	316.788	243.703	457.668	339.387	70.7457	87.3692	79.0575	50.1	54	52.1	52.9	65.9	59.4	39.1	73.7	56.4	61.7394	65.97	62.87	3.1	64.42	ACTgccttcttAC	LLLDDDDDDDDLL	13	gtaagaaggcagt	B.13	5	8	DDDDDDDD	8	LLL	LL	ACT	gccttctt	AC	0	0	0	0	0	0	0	0	0	0	0	0	0
B275	Black	143.668	127.774	214.356	161.932	77.7792	93.452	85.6156	69.5	71.4	70.5	67.8	71.2	69.5	76.2	63	69.6	73.8039	65.12	63.72	1.4	64.42	ACtGccttcttAC	LLDLDDDDDDDLL	13	gtaagaaggcagt	B.13	5	8	DDDDDDD	7	LLDL	LL	ACtG	ccttctt	AC	0	0	0	0	0	0	0	0	0	0	0	0	0
B276	Black	148.337	155.881	195.498	166.572	72.198	90.144	81.171	80.8	91.4	86.1	70.4	75.1	72.7	59.6	64.9	62.2	75.5428	60.32	56.57	3.75	58.445	ACtgccttcttAC	LLDDDDDDDDDLL	13	gtaagaaggcagt	B.13	4	9	DDDDDDDDD	9	LL	LL	AC	tgccttctt	AC	0	0	0	0	0	0	0	0	0	0	0	0	0
B277	Black	226.286	186.212	237.688	216.728	48.3473	78.7815	63.5644	64.8	74.7	69.8	63.9	71	67.5	59.5	67.1	63.3	66.0411	66.32	62.62	3.7	64.47	AcTGccttcttAC	LDLLDDDDDDDLL	13	gtaagaaggcagt	B.13	5	8	DDDDDDD	7	LDLL	LL	AcTG	ccttctt	AC	0	0	0	0	0	0	0	0	0	0	0	0	0
B278	Black	153.566	188.513	230.126	190.735	83.3999	80.8963	82.1481	60.8	68.4	64.6	65.1	68.9	67	57	58.8	57.9	67.912	61.42	59.47	1.95	60.445	AcTgccttcttAC	LDLDDDDDDDDLL	13	gtaagaaggcagt	B.13	4	9	DDDDDDDD	8	LDL	LL	AcT	gccttctt	AC	0	0	0	0	0	0	0	0	0	0	0	0	0
B279	Black	102.182	108.849	124.455	111.829	56.5864	69.257	62.9217	75.3	81.4	78.3	88.1	95.7	91.9	65.4	76.1	70.8	75.9804	60.62	58.32	2.3	59.47	ActGccttcttAC	LDDLDDDDDDDLL	13	gtaagaaggcagt	B.13	4	9	DDDDDDD	7	LDDL	LL	ActG	ccttctt	AC	0	0	0	0	0	0	0	0	0	0	0	0	0
B280	Black	109.348	113.336	138.542	120.408	59.8078	62.3707	61.0892	68.3	83.7	76	77	93.1	85	61.6	73.9	67.8	72.4723	54.97	51.87	3.1	53.42	ActgccttcttAC	LDDDDDDDDDDLL	13	gtaagaaggcagt	B.13	3	10	DDDDDDDDDD	10	L	LL	A	ctgccttctt	AC	0	0	0	0	0	0	0	0	0	0	0	0	0
B281	Black	344.117	373.617	442.289	386.674	60.6079	61.8438	61.2258	65.7	66.4	66	69.8	88	78.9	65.4	60	62.7	67.2065	68.12	67.72	0.4	67.92	ACTGccttcttaC	LLLLDDDDDDDDL	13	gtaagaaggcagt	B.13	5	8	DDDDDDDD	8	LLLL	L	ACTG	ccttctta	C	0	0	0	0	0	1	0	0	0	0	0	0	0
B282	Black	313.292	232.913	450.3	332.169	51.6122	59.121	55.3666	41.3	51.2	46.2	48.7	57.3	53	40.8	46	43.4	49.4917	63.32	61.62	1.7	62.47	ACTgccttcttaC	LLLDDDDDDDDDL	13	gtaagaaggcagt	B.13	4	9	DDDDDDDDD	9	LLL	L	ACT	gccttctta	C	0	0	0	0	0	1	0	0	0	0	0	0	0
B283	Black	171.667	151.486	207.269	176.807	85.7836	80.6924	83.238	51.4	62.7	57	67.7	74.7	71.2	58.4	59	58.7	67.5345	62.42	62.47	0.05	62.445	ACtGccttcttaC	LLDLDDDDDDDDL	13	gtaagaaggcagt	B.13	4	9	DDDDDDDD	8	LLDL	L	ACtG	ccttctta	C	0	0	0	0	0	1	0	0	0	0	0	0	0
B284	Black	142.895	158.863	210.051	170.603	56.7849	71.769	64.277	53.9	55	54.4	57.9	67	62.5	51	61.9	56.5	59.4192	56.62	55.32	1.3	55.97	ACtgccttcttaC	LLDDDDDDDDDDL	13	gtaagaaggcagt	B.13	3	10	DDDDDDDDDD	10	LL	L	AC	tgccttctta	C	0	0	0	0	0	1	0	0	0	0	0	0	0
B285	Black	220.347	189.306	257.798	222.484	55.9022	67.1613	61.5317	59.9	56.3	58.1	63.6	72.3	68	56.1	56.7	56.4	61.0079	64.02	61.88	2.14	62.95	AcTGccttcttaC	LDLLDDDDDDDDL	13	gtaagaaggcagt	B.13	4	9	DDDDDDDD	8	LDLL	L	AcTG	ccttctta	C	0	0	0	0	0	1	0	0	0	0	0	0	0
B286	Black	160.852	175.599	228.047	188.166	72.1468	83.1586	77.6527	64.4	79.1	71.8	71.5	77.7	74.6	52.7	62.2	57.4	70.3632	60.12	57.67	2.45	58.895	AcTgccttcttaC	LDLDDDDDDDDDL	13	gtaagaaggcagt	B.13	3	10	DDDDDDDDD	9	LDL	L	AcT	gccttctta	C	0	0	0	0	0	1	0	0	0	0	0	0	0
B287	Black	124.876	104.346	127.723	118.982	79.4418	100.95	90.1959	79.4	80.5	79.9	75.4	93	84.2	72.2	67.6	69.9	81.049	59.02	55.88	3.14	57.45	ActGccttcttaC	LDDLDDDDDDDDL	13	gtaagaaggcagt	B.13	3	10	DDDDDDDD	8	LDDL	L	ActG	ccttctta	C	0	0	0	0	0	1	0	0	0	0	0	0	0
B288	Black	118.623	123.052	148.842	130.172	69.2572	75.9959	72.6266	79.6	76.6	78.1	80.2	82.7	81.4	76.5	91.8	84.2	79.0816	52.12	50.67	1.45	51.395	ActgccttcttaC	LDDDDDDDDDDDL	13	gtaagaaggcagt	B.13	2	11	DDDDDDDDDDD	11	L	L	A	ctgccttctta	C	0	0	0	0	0	1	0	0	0	0	0	0	0
B289	Black	355.039	382.181	331.642	356.288	56.8244	51.6542	54.2393	58.6541	56.8739	57.764	72.8363	72.9887	72.9125	59.7867	48.603	54.1949	59.7777	76.07	75.62	0.45	75.845	GTTActgcctTCT	LLLLDDDDDDLLL	13	agaaggcagtaac	B.13	7	6	DDDDDD	6	LLLL	LLL	GTTA	ctgcct	TCT	0	0	0	0	0	0	0	0	0	0	0	0	0
B290	Black	242.352	290.942	266.81	266.702	46.4377	55.8677	51.1527	46.6193	46.8772	46.7482	50.4041	51.3285	50.8663	43.408	47.1822	45.2951	48.5156	73.02	71.82	1.2	72.42	GTTactgcctTCT	LLLDDDDDDDLLL	13	agaaggcagtaac	B.13	6	7	DDDDDDD	7	LLL	LLL	GTT	actgcct	TCT	0	0	0	0	0	0	0	0	0	0	0	0	0
B291	Black	137.932	186.929	224.206	183.022	53.9708	62.9054	58.4381	NA	NA	NA	NA	NA	NA	NA	NA	NA	58.4381	72.07	70.67	1.4	71.37	GTtActgcctTCT	LLDLDDDDDDLLL	13	agaaggcagtaac	B.13	6	7	DDDDDD	6	LLDL	LLL	GTtA	ctgcct	TCT	0	0	0	0	0	0	0	0	0	0	0	0	0
B292	Black	134.954	168.448	201.555	168.319	39.7042	45.991	42.8476	43.6073	43.734	43.6707	43.4183	49.5768	46.4975	39.3199	42.4356	40.8778	43.4734	66.22	63.52	2.7	64.87	GTtactgcctTCT	LLDDDDDDDDLLL	13	agaaggcagtaac	B.13	5	8	DDDDDDDD	8	LL	LLL	GT	tactgcct	TCT	0	0	0	0	0	0	0	0	0	0	0	0	0
B293	Black	199.179	263.231	253.85	238.753	46.4483	48.7118	47.58	51	50.8	50.9	43.3	50.5	46.9	43.4	48.8	46.1	47.87	71.97	69.77	2.2	70.87	GtTActgcctTCT	LDLLDDDDDDLLL	13	agaaggcagtaac	B.13	6	7	DDDDDD	6	LDLL	LLL	GtTA	ctgcct	TCT	0	0	0	0	0	0	0	0	0	0	0	0	0
B294	Black	135.676	178.377	196.163	170.072	36.8962	28.0629	32.4796	33.8	33.9	33.9	31.4	35.4	33.4	32.1	32.2	32.2	32.9949	68.12	65.62	2.5	66.87	GtTactgcctTCT	LDLDDDDDDDLLL	13	agaaggcagtaac	B.13	5	8	DDDDDDD	7	LDL	LLL	GtT	actgcct	TCT	0	0	0	0	0	0	0	0	0	0	0	0	0
B295	Black	121.649	118.004	162.954	134.202	41.5783	48.231	44.9046	35.8	38	36.9	39.4	46.1	42.7	36.5	39.4	38	40.6262	67.27	64.52	2.75	65.895	GttActgcctTCT	LDDLDDDDDDLLL	13	agaaggcagtaac	B.13	5	8	DDDDDD	6	LDDL	LLL	GttA	ctgcct	TCT	0	0	0	0	0	0	0	0	0	0	0	0	0
B296	Black	156.718	133.842	223.056	171.205	29.7688	26.719	28.2439	27.5	26.4	27	22.5	23.6	23	22.2	21.4	21.8	25.011	61.52	59.47	2.05	60.495	GttactgcctTCT	LDDDDDDDDDLLL	13	agaaggcagtaac	B.13	4	9	DDDDDDDDD	9	L	LLL	G	ttactgcct	TCT	0	0	0	0	0	1	0	0	0	0	0	0	0
B297	Black	174.978	227.828	260.365	221.057	27.1845	29.705	28.4447	42.1	42.7	42.4	34.3	42.4	38.4	34.2	41.2	37.7	36.7362	73.62	71.32	2.3	72.47	GTTActgcctTcT	LLLLDDDDDDLDL	13	agaaggcagtaac	B.13	6	7	DDDDDD	6	LLLL	LDL	GTTA	ctgcct	TcT	0	0	0	0	0	0	0	0	0	0	0	0	0
B298	Black	125.387	169.094	189.743	161.408	32.0452	32.7892	32.4172	35.7	35.2	35.5	31.5	35.6	33.5	30	31.4	30.7	33.0293	70.02	67.77	2.25	68.895	GTTactgcctTcT	LLLDDDDDDDLDL	13	agaaggcagtaac	B.13	5	8	DDDDDDD	7	LLL	LDL	GTT	actgcct	TcT	0	0	0	0	0	0	0	0	0	0	0	0	0
B299	Black	101.141	97.5234	115.509	104.724	40.7854	48.6674	44.7264	51.5	52.4	52	47.4	43.1	45.3	43.1	52.7	47.9	47.4816	68.17	65.72	2.45	66.945	GTtActgcctTcT	LLDLDDDDDDLDL	13	agaaggcagtaac	B.13	5	8	DDDDDD	6	LLDL	LDL	GTtA	ctgcct	TcT	0	0	0	0	0	0	0	0	0	0	0	0	0
B300	Black	85.6322	101.597	107.663	98.2976	40.132	43.237	41.6845	40.6	46.6	43.6	33.6	34.1	33.9	32.3	33.5	32.9	38.0211	62.32	60.58	1.74	61.45	GTtactgcctTcT	LLDDDDDDDDLDL	13	agaaggcagtaac	B.13	4	9	DDDDDDDD	8	LL	LDL	GT	tactgcct	TcT	0	0	0	0	0	0	0	0	0	0	0	0	0
B301	Black	122.132	161.071	186.242	156.482	53.2316	50.6318	51.9317	60.9	55.5	58.2	45.7	54.6	50.1	44.1	51.2	47.7	51.9829	68.43	66.44	1.99	67.435	GtTActgcctTcT	LDLLDDDDDDLDL	13	agaaggcagtaac	B.13	5	8	DDDDDD	6	LDLL	LDL	GtTA	ctgcct	TcT	0	0	0	0	0	0	0	0	0	0	0	0	0
B302	Black	90.8624	106.086	127.254	108.068	41.9081	32.5593	37.2337	40.2	35.9	38	32.8	37.7	35.2	28.8	33.5	31.2	35.4084	65.72	63.32	2.4	64.52	GtTactgcctTcT	LDLDDDDDDDLDL	13	agaaggcagtaac	B.13	4	9	DDDDDDD	7	LDL	LDL	GtT	actgcct	TcT	0	0	0	0	0	0	0	0	0	0	0	0	0
B303	Black	97.725	95.9923	135.227	109.648	54.8306	53.5154	54.173	44.7	45.6	45.2	44.8	58.2	51.5	42.2	43.9	43	48.4683	62.02	60.77	1.25	61.395	GttActgcctTcT	LDDLDDDDDDLDL	13	agaaggcagtaac	B.13	4	9	DDDDDD	6	LDDL	LDL	GttA	ctgcct	TcT	0	0	0	0	0	0	0	0	0	0	0	0	0
B304	Black	97.1406	98.1751	115.708	103.675	72.235	41.2092	56.7221	40.6	40.4	40.5	37.2	48.9	43.1	33.8	40.4	37.1	44.3555	57.17	55.72	1.45	56.445	GttactgcctTcT	LDDDDDDDDDLDL	13	agaaggcagtaac	B.13	3	10	DDDDDDDDD	9	L	LDL	G	ttactgcct	TcT	0	0	0	0	0	1	0	0	0	0	0	0	0
B305	Black	159.116	185.912	242.515	195.848	26.3768	28.4021	27.3895	36.5	39.9	38.2	39.6	52.9	46.3	34.9	35.5	35.2	36.7724	72.32	69.58	2.74	70.95	GTTActgccttCT	LLLLDDDDDDDLL	13	agaaggcagtaac	B.13	6	7	DDDDDDD	7	LLLL	LL	GTTA	ctgcctt	CT	0	0	0	0	0	0	0	0	0	0	0	0	0
B306	Black	145.134	155.01	192.043	164.062	24.7292	24.2464	24.4878	29.3	29.6	29.5	26.6	34.4	30.5	25.2	25.8	25.5	27.4969	68.43	67.44	0.99	67.935	GTTactgccttCT	LLLDDDDDDDDLL	13	agaaggcagtaac	B.13	5	8	DDDDDDDD	8	LLL	LL	GTT	actgcctt	CT	0	0	0	0	0	0	0	0	0	0	0	0	0
B307	Black	119.9	136.713	146.306	134.306	40.3427	49.7169	45.0298	46.3	52.9	49.6	38.3	42.7	40.5	39.6	42.6	41.1	44.0574	65.72	64.32	1.4	65.02	GTtActgccttCT	LLDLDDDDDDDLL	13	agaaggcagtaac	B.13	5	8	DDDDDDD	7	LLDL	LL	GTtA	ctgcctt	CT	0	0	0	0	0	0	0	0	0	0	0	0	0
B308	Black	104.835	110.488	126.587	113.97	44.5811	36.3943	40.4877	39.2	41.5	40.3	28.6	33.4	31	32.6	35.1	33.8	36.3969	60.97	57.87	3.1	59.42	GTtactgccttCT	LLDDDDDDDDDLL	13	agaaggcagtaac	B.13	4	9	DDDDDDDDD	9	LL	LL	GT	tactgcctt	CT	0	0	0	0	0	0	0	0	0	0	0	0	0
B309	Black	135.686	169.909	156.135	153.91	43.1893	48.8442	46.0168	60.1	56.7	58.4	48.1	49.3	48.7	39.9	45.7	42.8	48.9792	67.07	64.7	2.37	65.885	GtTActgccttCT	LDLLDDDDDDDLL	13	agaaggcagtaac	B.13	5	8	DDDDDDD	7	LDLL	LL	GtTA	ctgcctt	CT	0	0	0	0	0	0	0	0	0	0	0	0	0
B310	Black	109.173	125.439	135.339	123.317	38.7144	27.8608	33.2876	33.4	31.7	32.6	33	35.7	34.3	24.2	26	25.1	31.3219	62.27	62.57	0.3	62.42	GtTactgccttCT	LDLDDDDDDDDLL	13	agaaggcagtaac	B.13	4	9	DDDDDDDD	8	LDL	LL	GtT	actgcctt	CT	0	0	0	0	0	0	0	0	0	0	0	0	0
B311	Black	126.738	125.463	157.153	136.451	43.0315	43.3849	43.2082	42.4	42.6	42.5	37.3	42	39.7	33.9	36.5	35.2	40.1521	61.42	59.37	2.05	60.395	GttActgccttCT	LDDLDDDDDDDLL	13	agaaggcagtaac	B.13	4	9	DDDDDDD	7	LDDL	LL	GttA	ctgcctt	CT	0	0	0	0	0	0	0	0	0	0	0	0	0
B312	Black	122.908	112.986	146.066	127.32	84.1108	58.1055	71.1081	46.6	46.5	46.6	41.8	70.4	56.1	42.6	44.9	43.8	54.402	55.62	54.22	1.4	54.92	GttactgccttCT	LDDDDDDDDDDLL	13	agaaggcagtaac	B.13	3	10	DDDDDDDDDD	10	L	LL	G	ttactgcctt	CT	0	0	0	0	0	1	0	0	0	0	0	0	0
B313	Black	139.249	134.522	152.774	142.181	24.4726	26.0122	25.2424	38.3	39.1	38.7	35.1	36.7	35.9	34.5	35.2	34.9	33.6856	66.97	64.87	2.1	65.92	GTTActgccttcT	LLLLDDDDDDDDL	13	agaaggcagtaac	B.13	5	8	DDDDDDDD	8	LLLL	L	GTTA	ctgccttc	T	0	0	0	0	0	0	0	0	0	0	0	0	0
B314	Black	141.602	135.641	135.519	137.587	25.4918	29.0936	27.2927	36.6	37.8	37.2	33.1	36.5	34.8	25.8	27.4	26.6	31.4732	64.07	61.7	2.37	62.885	GTTactgccttcT	LLLDDDDDDDDDL	13	agaaggcagtaac	B.13	4	9	DDDDDDDDD	9	LLL	L	GTT	actgccttc	T	0	0	0	0	0	0	0	0	0	0	0	0	0
B315	Black	136.427	121.565	141.547	133.18	42.5593	49.6183	46.0888	52.1	52.6	52.4	45.5	51.7	48.6	50.7	45.8	48.2	48.8222	62.27	59.57	2.7	60.92	GTtActgccttcT	LLDLDDDDDDDDL	13	agaaggcagtaac	B.13	4	9	DDDDDDDD	8	LLDL	L	GTtA	ctgccttc	T	0	0	0	0	0	0	0	0	0	0	0	0	0
B316	Black	105.953	99.1825	123.33	109.488	61.819	57.1568	59.4879	60.2	66.1	63.1	59	56.3	57.7	54.5	52.2	53.4	58.422	56.42	54.37	2.05	55.395	GTtactgccttcT	LLDDDDDDDDDDL	13	agaaggcagtaac	B.13	3	10	DDDDDDDDDD	10	LL	L	GT	tactgccttc	T	0	0	0	0	0	0	0	0	0	0	0	0	0
B317	Black	122.611	136.733	149.276	136.207	45.4027	38.0309	41.7168	53.6	54	53.8	44.2	55.8	50	42.2	46	44.1	47.4042	62.97	59.92	3.05	61.445	GtTActgccttcT	LDLLDDDDDDDDL	13	agaaggcagtaac	B.13	4	9	DDDDDDDD	8	LDLL	L	GtTA	ctgccttc	T	0	0	0	0	0	0	0	0	0	0	0	0	0
B318	Black	112.503	110.388	129.406	117.433	44.423	42.9268	43.6749	44.7	44.9	44.8	48.3	53.2	50.7	32.4	37.6	35	43.5437	59.07	56.78	2.29	57.925	GtTactgccttcT	LDLDDDDDDDDDL	13	agaaggcagtaac	B.13	3	10	DDDDDDDDD	9	LDL	L	GtT	actgccttc	T	0	0	0	0	0	0	0	0	0	0	0	0	0
B319	Black	107.299	99.1665	124.076	110.18	64.2266	60.3824	62.3045	55.1	53.1	54.1	49.3	65.2	57.2	46.4	53.8	50.1	55.9261	57.27	53.62	3.65	55.445	GttActgccttcT	LDDLDDDDDDDDL	13	agaaggcagtaac	B.13	3	10	DDDDDDDD	8	LDDL	L	GttA	ctgccttc	T	0	0	0	0	0	0	0	0	0	0	0	0	0
B320	Black	112.645	106.13	117.597	112.124	67.6528	73.2076	70.4302	71.2	70.1	70.6	68.3	82.6	75.5	63.3	81	72.1	72.1575	50.52	47.52	3	49.02	GttactgccttcT	LDDDDDDDDDDDL	13	agaaggcagtaac	B.13	2	11	DDDDDDDDDDD	11	L	L	G	ttactgccttc	T	0	0	0	0	0	1	0	0	0	0	0	0	0
B321	Black	581.241	524.388	105.959	403.863	106.32	70.969	88.6443	73.4	75.4	74.4	63.1	92.6	77.9	64.8	69.5	67.2	77.0361	75.62	73.22	2.4	74.42	TACTgccttcTTA	LLLLDDDDDDLLL	13	taagaaggcagta	B.13	7	6	DDDDDD	6	LLLL	LLL	TACT	gccttc	TTA	0	0	0	0	0	0	0	0	0	0	0	0	0
B322	Black	527.782	397.479	541.597	488.953	65.5192	68.0769	66.798	56	56.3	56.2	52.1	55	53.6	39.8	75.5	57.7	58.5745	66.72	65.32	1.4	66.02	TACtgccttcTTA	LLLDDDDDDDLLL	13	taagaaggcagta	B.13	6	7	DDDDDDD	7	LLL	LLL	TAC	tgccttc	TTA	0	0	0	0	0	0	0	0	0	0	0	0	0
B323	Black	413.126	422.919	443.633	426.559	89.4891	64.5161	77.0026	69.2	66.4	67.8	66.7	68.9	67.8	48.1	69.4	58.7	67.8256	69.97	67.86	2.11	68.915	TAcTgccttcTTA	LLDLDDDDDDLLL	13	taagaaggcagta	B.13	6	7	DDDDDD	6	LLDL	LLL	TAcT	gccttc	TTA	0	0	0	0	0	0	0	0	0	0	0	0	0
B324	Black	355.191	304.719	428.538	362.816	66.7134	51.866	59.2897	45.2	44.6	44.9	37.4	43.4	40.4	39.7	44.1	41.9	46.6224	63.17	60.67	2.5	61.92	TActgccttcTTA	LLDDDDDDDDLLL	13	taagaaggcagta	B.13	5	8	DDDDDDDD	8	LL	LLL	TA	ctgccttc	TTA	0	0	0	0	0	0	0	0	0	0	0	0	0
B325	Black	636.606	559.779	558.539	584.975	77.4099	66.0308	71.7204	70	70.7	70.3	60.3	67	63.7	62.4	68	65.2	67.7301	71.32	68.62	2.7	69.97	TaCTgccttcTTA	LDLLDDDDDDLLL	13	taagaaggcagta	B.13	6	7	DDDDDD	6	LDLL	LLL	TaCT	gccttc	TTA	0	0	0	0	0	0	0	0	0	0	0	0	0
B326	Black	484.045	516.976	481.673	494.231	59.9756	57.8551	58.9154	66.7	67.6	67.1	58.8	64.2	61.5	50.1	63.7	56.9	61.1038	65.48	62.42	3.06	63.95	TaCtgccttcTTA	LDLDDDDDDDLLL	13	taagaaggcagta	B.13	5	8	DDDDDDD	7	LDL	LLL	TaC	tgccttc	TTA	0	0	0	0	0	0	0	0	0	0	0	0	0
B327	Black	204.081	245.833	289.29	246.402	70.2783	66.7623	68.5203	76.1	74.2	75.1	63.3	73.2	68.2	63.3	71.4	67.3	69.7801	66.67	64.27	2.4	65.47	TacTgccttcTTA	LDDLDDDDDDLLL	13	taagaaggcagta	B.13	5	8	DDDDDD	6	LDDL	LLL	TacT	gccttc	TTA	0	0	0	0	0	0	0	0	0	0	0	0	0
B328	Black	130.723	158.364	185.456	158.181	51.2829	48.7259	50.0044	45.4	46.6	46	43.5	54.8	49.2	40	47.5	43.7	47.2261	58.97	57.86	1.11	58.415	TactgccttcTTA	LDDDDDDDDDLLL	13	taagaaggcagta	B.13	4	9	DDDDDDDDD	9	L	LLL	T	actgccttc	TTA	0	0	0	0	0	0	0	0	0	0	0	0	0
B329	Black	547.255	409.81	566.635	507.9	94.194	67.4646	80.8293	62.4	64	63.2	63.6	83	73.3	63.5	73.9	68.7	71.5073	70.17	68.67	1.5	69.42	TACTgccttcTtA	LLLLDDDDDDLDL	13	taagaaggcagta	B.13	6	7	DDDDDD	6	LLLL	LDL	TACT	gccttc	TtA	0	0	0	0	0	0	0	0	0	0	0	0	0
B330	Black	375.094	292.227	436.846	368.055	72.3352	43.7132	58.0242	56.4	56.9	56.6	54.1	62.3	58.2	52.6	55.2	53.9	56.6811	65.32	61.62	3.7	63.47	TACtgccttcTtA	LLLDDDDDDDLDL	13	taagaaggcagta	B.13	5	8	DDDDDDD	7	LLL	LDL	TAC	tgccttc	TtA	0	0	0	0	0	0	0	0	0	0	0	0	0
B331	Black	301.227	245.482	333.147	293.285	71.1429	78.6465	74.8947	70.3	73.4	71.8	64.1	83.4	73.8	77.3	67.6	72.5	73.2487	66.48	65.42	1.06	65.95	TAcTgccttcTtA	LLDLDDDDDDLDL	13	taagaaggcagta	B.13	5	8	DDDDDD	6	LLDL	LDL	TAcT	gccttc	TtA	0	0	0	0	0	0	0	0	0	0	0	0	0
B332	Black	193.747	204.997	268.961	222.568	59.8456	66.0723	62.959	58.6	64.7	61.7	57.4	83	70.2	50.4	59	54.7	62.3897	59.67	58.27	1.4	58.97	TActgccttcTtA	LLDDDDDDDDLDL	13	taagaaggcagta	B.13	4	9	DDDDDDDD	8	LL	LDL	TA	ctgccttc	TtA	0	0	0	0	0	0	0	0	0	0	0	0	0
B333	Black	320.016	300.258	331.47	317.248	63.0557	62.3241	62.6899	73.2	68.1	70.7	60.2	68.3	64.2	57.9	68.5	63.2	65.1975	68.02	65.77	2.25	66.895	TaCTgccttcTtA	LDLLDDDDDDLDL	13	taagaaggcagta	B.13	5	8	DDDDDD	6	LDLL	LDL	TaCT	gccttc	TtA	0	0	0	0	0	0	0	0	0	0	0	0	0
B334	Black	189.847	239.181	281.162	236.73	58.8358	52.4393	55.6375	55.1	60.6	57.9	51.7	55.3	53.5	54.1	63.4	58.7	56.4344	60.97	58.77	2.2	59.87	TaCtgccttcTtA	LDLDDDDDDDLDL	13	taagaaggcagta	B.13	4	9	DDDDDDD	7	LDL	LDL	TaC	tgccttc	TtA	0	0	0	0	0	0	0	0	0	0	0	0	0
B335	Black	117.809	138.356	141.527	132.564	62.2187	58.6174	60.4181	68.9	69.1	69	82.5	71.2	76.8	60.9	68.8	64.8	67.7545	63.07	61.57	1.5	62.32	TacTgccttcTtA	LDDLDDDDDDLDL	13	taagaaggcagta	B.13	4	9	DDDDDD	6	LDDL	LDL	TacT	gccttc	TtA	0	0	0	0	0	0	0	0	0	0	0	0	0
B336	Black	121.377	144.608	160.671	142.218	59.3476	54.4252	56.8864	61.8	66	63.9	50.9	64.6	57.8	66	68.8	67.4	61.4966	56.17	53.52	2.65	54.845	TactgccttcTtA	LDDDDDDDDDLDL	13	taagaaggcagta	B.13	3	10	DDDDDDDDD	9	L	LDL	T	actgccttc	TtA	0	0	0	0	0	0	0	0	0	0	0	0	0
B337	Black	561.585	638.186	581.755	593.842	59.461	44.8636	52.1623	51.7	51.6	51.6	42	43	42.5	49.4	55.2	52.3	49.6406	70.27	67.47	2.8	68.87	TACTgccttctTA	LLLLDDDDDDDLL	13	taagaaggcagta	B.13	6	7	DDDDDDD	7	LLLL	LL	TACT	gccttct	TA	0	0	0	0	0	0	0	0	0	0	0	0	0
B338	Black	205.417	328.455	416.431	316.768	54.3875	55.7441	55.0658	47.8	48.7	48.2	46.9	48.5	47.7	43.4	54.3	48.8	49.9414	34.72	30.32	4.4	32.52	TACtgccttctTA	LLLDDDDDDDDLL	13	taagaaggcagta	B.13	5	8	DDDDDDDD	8	LLL	LL	TAC	tgccttct	TA	0	0	0	0	0	0	0	0	0	0	0	0	0
B339	Black	268.244	282.94	334.257	295.147	62.3686	61.4063	61.8875	72.7	81.1	76.9	69.5	75.9	72.7	63.9	78.2	71.1	70.6469	66.32	64.47	1.85	65.395	TAcTgccttctTA	LLDLDDDDDDDLL	13	taagaaggcagta	B.13	5	8	DDDDDDD	7	LLDL	LL	TAcT	gccttct	TA	0	0	0	0	0	0	0	0	0	0	0	0	0
B340	Black	131.021	188.719	233.708	184.482	56.025	56.5987	56.3119	58.2	54.5	56.4	44.6	50.4	47.5	55	52.4	53.7	53.478	58.52	56.42	2.1	57.47	TActgccttctTA	LLDDDDDDDDDLL	13	taagaaggcagta	B.13	4	9	DDDDDDDDD	9	LL	LL	TA	ctgccttct	TA	0	0	0	0	0	0	0	0	0	0	0	0	0
B341	Black	402.439	469.052	471.692	447.727	62.2475	55.6974	58.9725	58	61.2	59.6	51.3	64.9	58.1	53.3	46.2	49.7	56.5931	67.67	65.27	2.4	66.47	TaCTgccttctTA	LDLLDDDDDDDLL	13	taagaaggcagta	B.13	5	8	DDDDDDD	7	LDLL	LL	TaCT	gccttct	TA	0	0	0	0	0	0	0	0	0	0	0	0	0
B342	Black	238.143	260.345	332.919	277.136	58.2187	59.0681	58.6434	81.4	82.4	81.9	62.1	66.2	64.1	70.2	75.9	73.1	69.4358	60.02	58.82	1.2	59.42	TaCtgccttctTA	LDLDDDDDDDDLL	13	taagaaggcagta	B.13	4	9	DDDDDDDD	8	LDL	LL	TaC	tgccttct	TA	0	0	0	0	0	0	0	0	0	0	0	0	0
B343	Black	135.624	143.84	189.04	156.168	61.8361	90.0876	75.9618	57.7	62.1	59.9	69	69.7	69.3	56.1	73.5	64.8	67.4905	63.32	59.57	3.75	61.445	TacTgccttctTA	LDDLDDDDDDDLL	13	taagaaggcagta	B.13	4	9	DDDDDDD	7	LDDL	LL	TacT	gccttct	TA	0	0	0	0	0	0	0	0	0	0	0	0	0
B344	Black	117.117	112.939	158.68	129.579	68.6457	64.6048	66.6253	69.9	67.5	68.7	73.9	70.6	72.3	61.5	60.9	61.2	67.2063	54.42	52.47	1.95	53.445	TactgccttctTA	LDDDDDDDDDDLL	13	taagaaggcagta	B.13	3	10	DDDDDDDDDD	10	L	LL	T	actgccttct	TA	0	0	0	0	0	0	0	0	0	0	0	0	0
B345	Black	405.446	384.961	513.304	434.571	67.4779	76.4928	71.9853	61.9	64.6	63.2	54.9	56.4	55.7	51.1	58.2	54.6	61.3713	67.62	65.32	2.3	66.47	TACTgccttcttA	LLLLDDDDDDDDL	13	taagaaggcagta	B.13	5	8	DDDDDDDD	8	LLLL	L	TACT	gccttctt	A	0	0	0	0	0	0	0	0	0	0	0	0	0
B346	Black	240.766	237.131	380.233	286.043	53.1142	70.9355	62.0249	42.6	46.4	44.5	52.2	54	53.1	43	61.5	52.2	52.9562	60.02	58.77	1.25	59.395	TACtgccttcttA	LLLDDDDDDDDDL	13	taagaaggcagta	B.13	4	9	DDDDDDDDD	9	LLL	L	TAC	tgccttctt	A	0	0	0	0	0	0	0	0	0	0	0	0	0
B347	Black	167.384	192.816	304.727	221.642	71.931	73.8655	72.8982	60.6	57.7	59.2	58.1	56.4	57.2	54.5	73.8	64.2	63.3746	64.12	60.72	3.4	62.42	TAcTgccttcttA	LLDLDDDDDDDDL	13	taagaaggcagta	B.13	4	9	DDDDDDDD	8	LLDL	L	TAcT	gccttctt	A	0	0	0	0	0	0	0	0	0	0	0	0	0
B348	Black	141.471	128.932	185.142	151.848	82.2126	88.9115	85.5621	63.7	65	64.4	54.2	62.3	58.2	50	59.5	54.7	65.7155	56.27	52.62	3.65	54.445	TActgccttcttA	LLDDDDDDDDDDL	13	taagaaggcagta	B.13	3	10	DDDDDDDDDD	10	LL	L	TA	ctgccttctt	A	0	0	0	0	0	0	0	0	0	0	0	0	0
B349	Black	244.049	268.008	298.455	270.171	48.8378	58.7776	53.8077	53	64.3	58.6	51.6	54.5	53.1	47.6	56.7	52.2	54.4269	65.52	62.47	3.05	63.995	TaCTgccttcttA	LDLLDDDDDDDDL	13	taagaaggcagta	B.13	4	9	DDDDDDDD	8	LDLL	L	TaCT	gccttctt	A	0	0	0	0	0	0	0	0	0	0	0	0	0
B350	Black	150.34	170.989	256.292	192.541	80.4046	106.059	93.2319	65.1	64.4	64.8	65.3	66.1	65.7	54.3	57	55.7	69.858	59.62	55.34	4.28	57.48	TaCtgccttcttA	LDLDDDDDDDDDL	13	taagaaggcagta	B.13	3	10	DDDDDDDDD	9	LDL	L	TaC	tgccttctt	A	0	0	0	0	0	0	0	0	0	0	0	0	0
B351	Black	103.607	119.993	129.099	117.566	103.598	105.586	104.592	75	78.1	76.5	70.7	79.3	75	72.5	91.6	82	84.523	59.02	56.77	2.25	57.895	TacTgccttcttA	LDDLDDDDDDDDL	13	taagaaggcagta	B.13	3	10	DDDDDDDD	8	LDDL	L	TacT	gccttctt	A	0	0	0	0	0	0	0	0	0	0	0	0	0
B352	Black	99.7103	100.952	135.877	112.18	86.2435	73.8377	80.0406	68.9	75.9	72.4	83.6	82.4	83	67.5	76.8	72.2	76.9102	52.12	48.72	3.4	50.42	TactgccttcttA	LDDDDDDDDDDDL	13	taagaaggcagta	B.13	2	11	DDDDDDDDDDD	11	L	L	T	actgccttctt	A	0	0	0	0	0	0	0	0	0	0	0	0	0
B353	Black	424.337	293.262	471.472	396.357	63.5369	66.4343	64.9856	71.6	69	70.3	67.7	90.4	79	71	80	75.5	72.4464	69.57	67.37	2.2	68.47	TTACtgccttCTT	LLLLDDDDDDLLL	13	aagaaggcagtaa	B.13	7	6	DDDDDD	6	LLLL	LLL	TTAC	tgcctt	CTT	0	0	0	0	0	0	0	0	0	0	0	0	0
B354	Black	273.425	280.226	320.779	291.477	47.3862	55.3134	51.3498	55.3	56.7	56	54.5	63	58.7	46.4	52	49.2	53.8124	67.32	63.57	3.75	65.445	TTActgccttCTT	LLLDDDDDDDLLL	13	aagaaggcagtaa	B.13	6	7	DDDDDDD	7	LLL	LLL	TTA	ctgcctt	CTT	0	0	0	0	0	0	0	0	0	0	0	0	0
B355	Black	361.293	238.849	374.928	325.023	57.3442	69.6667	63.5055	78.1	76.8	77.4	76.5	91.3	83.9	78.9	85.2	82	76.7014	68.97	66.92	2.05	67.945	TTaCtgccttCTT	LLDLDDDDDDLLL	13	aagaaggcagtaa	B.13	6	7	DDDDDD	6	LLDL	LLL	TTaC	tgcctt	CTT	0	0	0	0	0	0	0	0	0	0	0	0	0
B356	Black	284.574	243.343	281.078	269.665	53.3921	48.5632	50.9776	50.8	53.3	52	50.5	74.4	62.4	50.7	48.2	49.4	53.6944	64.07	60.78	3.29	62.425	TTactgccttCTT	LLDDDDDDDDLLL	13	aagaaggcagtaa	B.13	5	8	DDDDDDDD	8	LL	LLL	TT	actgcctt	CTT	0	0	0	0	0	0	0	0	0	0	0	0	0
B357	Black	203.9	248.016	259.651	237.189	66.4943	72.584	69.5391	79.9	77.3	78.6	68.3	82.5	75.4	58.4	72.4	65.4	72.2348	67.27	64.62	2.65	65.945	TtACtgccttCTT	LDLLDDDDDDLLL	13	aagaaggcagtaa	B.13	6	7	DDDDDD	6	LDLL	LLL	TtAC	tgcctt	CTT	0	0	0	0	0	0	0	0	0	0	0	0	0
B358	Black	170.69	181.455	198.159	183.435	49.049	39.5826	44.3158	45.6	46.2	45.9	40.9	48.7	44.8	41	45.5	43.2	44.5539	62.52	60.52	2	61.52	TtActgccttCTT	LDLDDDDDDDLLL	13	aagaaggcagtaa	B.13	5	8	DDDDDDD	7	LDL	LLL	TtA	ctgcctt	CTT	0	0	0	0	0	0	0	0	0	0	0	0	0
B359	Black	129.449	122.789	141.91	131.383	66.3538	58.3634	62.3586	69	67.1	68	54.9	66.8	60.8	55.9	66	60.9	63.0146	62.57	61.37	1.2	61.97	TtaCtgccttCTT	LDDLDDDDDDLLL	13	aagaaggcagtaa	B.13	5	8	DDDDDD	6	LDDL	LLL	TtaC	tgcctt	CTT	0	0	0	0	0	0	0	0	0	0	0	0	0
B360	Black	127.821	127.954	135.894	130.556	55.9314	43.8489	49.8901	48.5	57.1	52.8	44.7	61.9	53.3	50.9	50.9	50.9	51.7225	56.02	53.77	2.25	54.895	TtactgccttCTT	LDDDDDDDDDLLL	13	aagaaggcagtaa	B.13	4	9	DDDDDDDDD	9	L	LLL	T	tactgcctt	CTT	0	0	0	0	0	0	0	0	0	0	0	0	0
B361	Black	314.368	288.109	321.617	308.031	67.5135	59.0779	63.2957	59.8	67.3	63.5	62.6	97.8	80.2	56.7	75.7	66.2	68.2989	67.97	65.77	2.2	66.87	TTACtgccttCtT	LLLLDDDDDDLDL	13	aagaaggcagtaa	B.13	6	7	DDDDDD	6	LLLL	LDL	TTAC	tgcctt	CtT	0	0	0	0	0	0	0	0	0	0	0	0	0
B362	Black	207.215	177.413	229.839	204.823	47.0182	42.2666	44.6424	55	54.9	54.9	48.9	77	62.9	50.2	58.7	54.4	54.2106	64.07	61.57	2.5	62.82	TTActgccttCtT	LLLDDDDDDDLDL	13	aagaaggcagtaa	B.13	5	8	DDDDDDD	7	LLL	LDL	TTA	ctgcctt	CtT	0	0	0	0	0	0	0	0	0	0	0	0	0
B363	Black	234.938	184.849	245.022	221.603	73.4327	70.9255	72.1791	69.4	75	72.2	67.7	107.6	87.6	80.4	61.1	70.7	75.6698	66.17	63.52	2.65	64.845	TTaCtgccttCtT	LLDLDDDDDDLDL	13	aagaaggcagtaa	B.13	5	8	DDDDDD	6	LLDL	LDL	TTaC	tgcctt	CtT	0	0	0	0	0	0	0	0	0	0	0	0	0
B364	Black	192.271	198.449	202.623	197.781	55.0503	55.164	55.1071	58.7	62	60.3	54.1	75	64.6	49.3	57.1	53.2	58.3018	60.27	57.47	2.8	58.87	TTactgccttCtT	LLDDDDDDDDLDL	13	aagaaggcagtaa	B.13	4	9	DDDDDDDD	8	LL	LDL	TT	actgcctt	CtT	0	0	0	0	0	0	0	0	0	0	0	0	0
B365	Black	155.211	187.004	202.196	181.47	62.3446	65.457	63.9008	85.8	84.6	85.2	57.8	71.4	64.6	69.5	80.3	74.9	72.1502	63.97	61.84	2.13	62.905	TtACtgccttCtT	LDLLDDDDDDLDL	13	aagaaggcagtaa	B.13	5	8	DDDDDD	6	LDLL	LDL	TtAC	tgcctt	CtT	0	0	0	0	0	0	0	0	0	0	0	0	0
B366	Black	123.568	159.396	178.022	153.662	52.8429	52.993	52.918	53.3	59.5	56.4	47.1	48.3	47.7	41.4	52.6	47	51.0045	59.07	55.62	3.45	57.345	TtActgccttCtT	LDLDDDDDDDLDL	13	aagaaggcagtaa	B.13	4	9	DDDDDDD	7	LDL	LDL	TtA	ctgcctt	CtT	0	0	0	0	0	0	0	0	0	0	0	0	0
B367	Black	120.021	122.097	139.335	127.151	64.0218	62.676	63.3489	72	70.5	71.2	57.4	67.9	62.6	59.1	72.1	65.6	65.6872	60.32	56.47	3.85	58.395	TtaCtgccttCtT	LDDLDDDDDDLDL	13	aagaaggcagtaa	B.13	4	9	DDDDDD	6	LDDL	LDL	TtaC	tgcctt	CtT	0	0	0	0	0	0	0	0	0	0	0	0	0
B368	Black	127.206	127.094	126.292	126.864	65.3624	73.6165	69.4894	71.5	79	75.2	54.1	66.5	60.3	59.7	70.5	65.1	67.5224	52.52	50.42	2.1	51.47	TtactgccttCtT	LDDDDDDDDDLDL	13	aagaaggcagtaa	B.13	3	10	DDDDDDDDD	9	L	LDL	T	tactgcctt	CtT	0	0	0	0	0	0	0	0	0	0	0	0	0
B369	Black	339.334	332.719	340.046	337.366	66.3454	56.7069	61.5262	61	62.3	61.7	45.2	51.1	48.2	61.6	53.9	57.7	57.2815	64.67	63.27	1.4	63.97	TTACtgccttcTT	LLLLDDDDDDDLL	13	aagaaggcagtaa	B.13	6	7	DDDDDDD	7	LLLL	LL	TTAC	tgccttc	TT	0	0	0	0	0	0	0	0	0	0	0	0	0
B370	Black	216.035	191.946	269.514	225.832	60.5289	62.1481	61.3385	42.7	54.9	48.8	42.8	54.8	48.8	38.4	60.3	49.3	52.0596	61.52	59.52	2	60.52	TTActgccttcTT	LLLDDDDDDDDLL	13	aagaaggcagtaa	B.13	5	8	DDDDDDDD	8	LLL	LL	TTA	ctgccttc	TT	0	0	0	0	0	0	0	0	0	0	0	0	0
B371	Black	186.118	210.554	207.953	201.542	69.6348	54.1639	61.8994	70.6	66	68.3	50.5	60.3	55.4	71	65.9	68.5	63.5248	63.97	61.84	2.13	62.905	TTaCtgccttcTT	LLDLDDDDDDDLL	13	aagaaggcagtaa	B.13	5	8	DDDDDDD	7	LLDL	LL	TTaC	tgccttc	TT	0	0	0	0	0	0	0	0	0	0	0	0	0
B372	Black	149.759	145.14	147.903	147.601	53.9534	59.6028	56.7781	64.2	69.9	67	53.1	61	57.1	57.7	56.1	56.9	59.4445	59.07	55.62	3.45	57.345	TTactgccttcTT	LLDDDDDDDDDLL	13	aagaaggcagtaa	B.13	4	9	DDDDDDDDD	9	LL	LL	TT	actgccttc	TT	0	0	0	0	0	0	0	0	0	0	0	0	0
B373	Black	135.742	164.529	195.425	165.232	60.6767	58.5487	59.6127	58.3	57.8	58	47.5	50.3	48.9	57.5	58.8	58.1	56.1532	61.42	58.45	2.97	59.935	TtACtgccttcTT	LDLLDDDDDDDLL	13	aagaaggcagtaa	B.13	5	8	DDDDDDD	7	LDLL	LL	TtAC	tgccttc	TT	0	0	0	0	0	0	0	0	0	0	0	0	0
B374	Black	118.308	140.998	177.818	145.708	60.3145	51.572	55.9432	57.3	56.4	56.8	45.9	48.7	47.3	51.1	53.5	52.3	53.0858	56.67	54.32	2.35	55.495	TtActgccttcTT	LDLDDDDDDDDLL	13	aagaaggcagtaa	B.13	4	9	DDDDDDDD	8	LDL	LL	TtA	ctgccttc	TT	0	0	0	0	0	0	0	0	0	0	0	0	0
B375	Black	103.308	125.031	148.538	125.626	63.8282	56.3629	60.0955	68	74.1	71	49.5	60.3	54.9	69	65.5	67.2	63.2989	58.02	55.82	2.2	56.92	TtaCtgccttcTT	LDDLDDDDDDDLL	13	aagaaggcagtaa	B.13	4	9	DDDDDDD	7	LDDL	LL	TtaC	tgccttc	TT	0	0	0	0	0	0	0	0	0	0	0	0	0
B376	Black	86.7407	106.934	111.344	101.673	67.129	67.4001	67.2646	87.8	85.6	86.7	58.4	75	66.7	73.8	85.1	79.4	75.0161	51.07	47.67	3.4	49.37	TtactgccttcTT	LDDDDDDDDDDLL	13	aagaaggcagtaa	B.13	3	10	DDDDDDDDDD	10	L	LL	T	tactgccttc	TT	0	0	0	0	0	0	0	0	0	0	0	0	0
B377	Black	214.3	183.598	206.955	201.617	50.491	56.5599	53.5255	70.9	67.8	69.4	48.5	78.5	63.5	57.5	58.3	57.9	61.0814	63.22	60.52	2.7	61.87	TTACtgccttctT	LLLLDDDDDDDDL	13	aagaaggcagtaa	B.13	5	8	DDDDDDDD	8	LLLL	L	TTAC	tgccttct	T	0	0	0	0	0	0	0	0	0	0	0	0	0
B378	Black	126.204	127.486	131.239	128.309	62.234	61.6944	61.9642	71	75	73	57.5	61.8	59.7	64.2	67.8	66	65.166	56.42	55.45	0.97	55.935	TTActgccttctT	LLLDDDDDDDDDL	13	aagaaggcagtaa	B.13	4	9	DDDDDDDDD	9	LLL	L	TTA	ctgccttct	T	0	0	0	0	0	0	0	0	0	0	0	0	0
B379	Black	147.432	145.028	149.62	147.36	59.0749	53.2888	56.1819	62.1	68.3	65.2	53.4	65	59.2	58	59.1	58.5	59.7705	61.67	59.32	2.35	60.495	TTaCtgccttctT	LLDLDDDDDDDDL	13	aagaaggcagtaa	B.13	4	9	DDDDDDDD	8	LLDL	L	TTaC	tgccttct	T	0	0	0	0	0	0	0	0	0	0	0	0	0
B380	Black	162.034	124.52	186.146	157.567	53.5858	65.1285	59.3571	57.7	60	58.9	53.2	57.7	55.4	57.8	71.5	64.7	59.5893	53.97	52.77	1.2	53.37	TTactgccttctT	LLDDDDDDDDDDL	13	aagaaggcagtaa	B.13	3	10	DDDDDDDDDD	10	LL	L	TT	actgccttct	T	0	0	0	0	0	0	0	0	0	0	0	0	0
B381	Black	152.4	118.012	187.093	152.501	66.0509	62.188	64.1195	54	57.7	55.9	49.5	57.9	53.7	55.5	56.3	55.9	57.4049	57.12	55.62	1.5	56.37	TtACtgccttctT	LDLLDDDDDDDDL	13	aagaaggcagtaa	B.13	4	9	DDDDDDDD	8	LDLL	L	TtAC	tgccttct	T	0	0	0	0	0	0	0	0	0	0	0	0	0
B382	Black	112.705	105.239	131.849	116.598	70.9533	62.3152	66.6343	63.5	66.1	64.8	57	82.3	69.7	66.6	67.5	67.1	67.0586	53.27	50.52	2.75	51.895	TtActgccttctT	LDLDDDDDDDDDL	13	aagaaggcagtaa	B.13	3	10	DDDDDDDDD	9	LDL	L	TtA	ctgccttct	T	0	0	0	0	0	0	0	0	0	0	0	0	0
B383	Black	107.908	94.3653	112.339	104.871	61.0216	65.7639	63.3927	79.1	78.9	79	61.4	68.5	64.9	67.3	79.7	73.5	70.1982	54.52	50.47	4.05	52.495	TtaCtgccttctT	LDDLDDDDDDDDL	13	aagaaggcagtaa	B.13	3	10	DDDDDDDD	8	LDDL	L	TtaC	tgccttct	T	0	0	0	0	0	0	0	0	0	0	0	0	0
B384	Black	89.2701	76.5516	82.8386	82.8868	83.9503	70.976	77.4632	95.1	96.1	95.6	72.7	95	83.8	83.6	98.4	91	86.9658	47.62	44.32	3.3	45.97	TtactgccttctT	LDDDDDDDDDDDL	13	aagaaggcagtaa	B.13	2	11	DDDDDDDDDDD	11	L	L	T	tactgccttct	T	0	0	0	0	0	0	0	0	0	0	0	0	0
[truncated: 115 more columns]
